# Supplementary material for: 2-(5-Fluoro-7-methyl-3-methyl­sulfanyl-1-benzofuran-2-yl)acetic acid
Source: Acta Crystallogr Sect E Struct Rep Online. 2011 Jul 9;67(Pt 8):o1978. doi: 10.1107/S1600536811026729 (PMC3213436; doi:10.1107/S1600536811026729)
Supplement: Supplementary file 2 [file e-67-o1978-Isup2.hkl]

# 
# h,k,l, Fc-squared, Fo-squared, sigma(Fo-squared) and status flag 
# 
data_I
_shelx_title ' 1109 IN P2(1)/C' 
_shelx_refln_list_code          4 
_shelx_F_calc_maximum      152.10 
_exptl_crystal_F_000       528.00 
_reflns_d_resolution_high  0.7480 
 
loop_ 
 _symmetry_equiv_pos_as_xyz 
 'x, y, z' 
 '-x, y+1/2, -z+1/2' 
 '-x, -y, -z' 
 'x, -y-1/2, z-1/2' 
 
_cell_length_a    16.1747 
_cell_length_b     4.9242 
_cell_length_c    14.4572 
_cell_angle_alpha  90.000 
_cell_angle_beta   91.701 
_cell_angle_gamma  90.000 
 
_shelx_F_squared_multiplier     1.000 
 
loop_ 
 _refln_index_h 
 _refln_index_k 
 _refln_index_l 
 _refln_F_squared_calc 
 _refln_F_squared_meas 
 _refln_F_squared_sigma 
 _refln_observed_status 
   2   0   0     3877.28     3764.68    123.64 o 
   3   0   0      455.08      506.87     22.32 o 
   4   0   0     8806.10     9141.25    299.52 o 
   5   0   0       25.28       17.35      1.54 o 
   6   0   0     1760.50     1966.93     57.43 o 
   7   0   0      452.07      502.35     16.27 o 
   8   0   0      224.81      276.52     10.07 o 
   9   0   0     1398.92     1498.14     45.05 o 
  10   0   0      216.67      328.25     13.58 o 
  11   0   0      736.68      876.35     48.66 o 
  12   0   0      158.35      170.71      9.32 o 
  13   0   0     1017.62     1120.43     41.08 o 
  14   0   0       45.08       84.66      6.24 o 
  15   0   0      320.43      375.97     16.95 o 
  16   0   0      149.36      125.65      9.13 o 
  17   0   0        1.20        2.94      2.89 o 
  18   0   0      102.40      101.49     10.45 o 
  19   0   0       26.74       50.96      7.92 o 
  20   0   0       75.69       99.25     10.79 o 
  21   0   0      145.33      119.53     30.47 o 
   1   1   0      295.99      296.70     12.27 o 
   2   1   0     9013.28     9713.98    439.05 o 
   3   1   0     1790.94     1962.39     46.91 o 
   4   1   0    10399.37    11010.24    204.78 o 
   5   1   0      310.54      301.72      5.23 o 
   6   1   0     3121.13     3377.29     52.65 o 
   7   1   0       58.94       66.29      2.44 o 
   8   1   0      849.10      807.94     17.78 o 
   9   1   0     1708.67     1832.56     46.36 o 
  10   1   0        6.56        3.36      1.18 o 
  11   1   0      870.43      885.27     24.51 o 
  12   1   0      435.91      396.64     14.01 o 
  13   1   0       13.27       11.93      2.32 o 
  14   1   0        0.54       -2.48      2.70 o 
  15   1   0       36.26       37.21      4.54 o 
  16   1   0        0.28        0.41      1.84 o 
  17   1   0       56.44       53.57      5.15 o 
  18   1   0      106.14       97.78     10.43 o 
  19   1   0       85.29       81.91      6.85 o 
  20   1   0       13.41       11.32      3.55 o 
  21   1   0       45.87       53.79      5.61 o 
   0   2   0      275.70      261.02     22.44 o 
   1   2   0     3643.65     3762.22    141.05 o 
   2   2   0      456.58      533.94     22.60 o 
   3   2   0      565.01      496.80     22.28 o 
   4   2   0       20.67       19.73      4.31 o 
   5   2   0     1669.38     1777.70    105.10 o 
   6   2   0     4147.01     4300.74    104.47 o 
   7   2   0      498.57      567.02     13.42 o 
   8   2   0      544.87      682.42     15.58 o 
   9   2   0      309.85      289.93      9.44 o 
  10   2   0      549.87      582.93     15.87 o 
  11   2   0       25.69       24.72      2.70 o 
  12   2   0        0.30       -1.42      1.42 o 
  13   2   0        0.36       -0.19      1.91 o 
  14   2   0       19.05       11.60      3.59 o 
  15   2   0       33.44       31.55      4.29 o 
  16   2   0       17.33       19.10      5.22 o 
  17   2   0      152.20      169.40     15.08 o 
  18   2   0        0.97        0.88      5.81 o 
  19   2   0      116.49      113.04     20.43 o 
  20   2   0      133.97      179.30     17.16 o 
   1   3   0      182.21      156.83      9.25 o 
   2   3   0     1683.03     1559.50     61.71 o 
   3   3   0      349.81      439.67     20.36 o 
   4   3   0       79.92       77.43     12.05 o 
   5   3   0       86.18       80.62      7.86 o 
   6   3   0       28.88       58.58      8.50 o 
   7   3   0      477.68      477.50     27.65 o 
   8   3   0      531.38      610.14     34.50 o 
   9   3   0       20.43       24.96      5.27 o 
  10   3   0      779.68      756.93     33.48 o 
  11   3   0       24.87       34.75      6.93 o 
  12   3   0        7.00       28.11     10.39 o 
  13   3   0      280.06      245.69     41.99 o 
  14   3   0       15.73        8.76      3.18 o 
  15   3   0       13.40        8.91      7.25 o 
  16   3   0        4.07        6.92      7.68 o 
  17   3   0        0.92       12.91      8.43 o 
  18   3   0       43.02       52.22     27.40 o 
  19   3   0       35.40       16.66     10.98 o 
   0   4   0      153.51      184.86     13.38 o 
   1   4   0        0.01       -0.20      1.59 o 
   2   4   0        6.75        2.83      2.51 o 
   3   4   0       13.40        9.96      3.35 o 
   4   4   0       19.08       18.83      4.63 o 
   5   4   0      391.99      396.61     24.06 o 
   6   4   0      303.11      308.80     20.20 o 
   7   4   0        7.07        2.32      3.89 o 
   8   4   0      415.53      416.35     26.50 o 
   9   4   0       17.26       21.67      6.85 o 
  10   4   0      406.57      426.27     58.94 o 
  11   4   0      170.14      155.50     36.73 o 
  12   4   0       91.99       75.90     12.43 o 
  13   4   0        2.99        2.09      5.56 o 
  14   4   0       39.40       29.11      9.70 o 
  15   4   0        9.40       16.00      9.05 o 
  16   4   0        9.80       12.83      8.86 o 
  17   4   0       13.73       23.01     10.98 o 
   1   5   0       70.31       61.43      5.80 o 
   2   5   0      126.17      136.23      8.68 o 
   3   5   0       64.65       60.36      5.75 o 
   4   5   0      160.78      149.07     28.82 o 
   5   5   0      137.87      135.64     15.94 o 
   6   5   0       24.46       17.85      6.25 o 
   7   5   0        4.17        2.81      4.85 o 
   8   5   0       27.32       26.26      8.15 o 
   9   5   0        2.46        3.04      5.50 o 
  10   5   0       14.86       10.44      6.75 o 
  11   5   0        0.02       -0.66      6.07 o 
  12   5   0        0.03       -1.28      6.15 o 
  13   5   0        0.23       -3.46      5.85 o 
   0   6   0       57.18       74.83     12.17 o 
   1   6   0        2.54        1.81      3.08 o 
   2   6   0       14.28       10.68      3.81 o 
   3   6   0       26.05       32.55      5.69 o 
   4   6   0        5.10        7.61      3.94 o 
   5   6   0       25.84       22.02      5.11 o 
   6   6   0        0.29       -4.43      5.26 o 
   7   6   0       41.18       34.28      8.90 o 
   8   6   0       19.45       28.37      8.75 o 
 -21   1   1        1.75        4.01      2.94 o 
 -20   1   1        0.25       -0.17      2.80 o 
 -19   1   1        6.36        3.83      2.89 o 
 -18   1   1       23.95       21.50      3.83 o 
 -17   1   1        9.60       10.44      2.45 o 
 -16   1   1       59.22       60.17      5.18 o 
 -15   1   1       11.20        5.08      1.92 o 
 -14   1   1        8.33        5.48      1.84 o 
 -13   1   1       45.64       37.16      2.76 o 
 -12   1   1      460.63      457.46     14.83 o 
 -11   1   1       36.16       29.11      2.81 o 
 -10   1   1      964.12     1022.82     23.64 o 
  -9   1   1       83.57      102.23      4.13 o 
  -8   1   1       48.40       28.68      2.43 o 
  -7   1   1       88.40      114.54      3.47 o 
  -6   1   1     1506.90     1525.81     26.52 o 
  -5   1   1       22.20       30.90      0.87 o 
  -4   1   1      465.26      498.48     12.40 o 
  -3   1   1     2363.13     2505.01     44.24 o 
  -2   1   1     3925.13     3946.33     98.89 o 
  -1   1   1     1513.49     1574.15     59.27 o 
   0   1   1     2744.29     2853.99    130.62 o 
   1   1   1      884.85      953.15     36.58 o 
   2   1   1    17428.66    17994.13    592.04 o 
   3   1   1     7837.49     8339.86    186.93 o 
   4   1   1     4070.98     4156.45     75.59 o 
   5   1   1     2462.67     2649.80     38.94 o 
   6   1   1      180.66      163.80      3.38 o 
   7   1   1      550.01      659.82     20.08 o 
   8   1   1     1623.19     1771.90     34.35 o 
   9   1   1       21.51       26.58      1.85 o 
  10   1   1      374.54      350.02      8.93 o 
  11   1   1      132.34      156.09      4.84 o 
  12   1   1        0.08       -0.40      1.45 o 
  13   1   1      172.66      184.73      7.70 o 
  14   1   1      470.50      496.64     15.91 o 
  15   1   1      536.48      557.76     17.68 o 
  16   1   1        1.84        3.03      2.27 o 
  17   1   1      191.01      199.74     11.19 o 
  18   1   1       17.14       14.71      4.48 o 
  19   1   1       12.57        6.28      3.36 o 
  20   1   1       38.33       30.68      6.85 o 
  21   1   1        0.00       -0.53      3.12 o 
 -20   2   1       27.79       19.78      7.08 o 
 -19   2   1        0.26        0.06      4.90 o 
 -18   2   1        3.24       -1.49      4.46 o 
 -17   2   1       52.17       50.15      8.39 o 
 -16   2   1       34.54       47.10      7.30 o 
 -15   2   1        0.19        1.36      2.13 o 
 -14   2   1        2.19        1.54      2.01 o 
 -13   2   1       60.65       48.74      6.55 o 
 -12   2   1       34.14       37.19      3.20 o 
 -11   2   1      241.09      241.30      9.08 o 
 -10   2   1      525.02      547.10     19.71 o 
  -9   2   1        6.28        5.12      0.87 o 
  -8   2   1      611.59      638.11     12.49 o 
  -7   2   1      371.82      425.59      9.30 o 
  -6   2   1       53.09       66.71      2.76 o 
  -5   2   1      453.49      548.16     15.60 o 
  -4   2   1      274.06      340.69     12.43 o 
  -3   2   1     1872.82     1993.72     88.42 o 
  -2   2   1      139.57      166.08      8.82 o 
  -1   2   1      520.82      468.36     20.01 o 
   0   2   1       12.42        9.78      3.16 o 
   1   2   1       30.72       36.47      3.34 o 
   2   2   1     1326.84     1424.28     55.42 o 
   3   2   1      792.48      841.65     41.42 o 
   4   2   1     1468.15     1420.66     56.17 o 
   5   2   1      641.81      702.23     32.44 o 
   6   2   1     2095.72     2048.93     50.76 o 
   7   2   1      685.72      717.44     16.61 o 
   8   2   1      203.46      217.52      4.87 o 
   9   2   1      241.44      269.16      6.24 o 
  10   2   1      534.25      471.24     22.01 o 
  11   2   1      108.96      100.74      7.62 o 
  12   2   1       10.72        7.31      2.22 o 
  13   2   1      448.13      423.79     27.51 o 
  14   2   1        3.68        2.60      2.28 o 
  15   2   1      131.00      103.27     13.52 o 
  16   2   1       19.60       16.29      3.28 o 
  17   2   1       93.41      116.86     12.65 o 
  18   2   1       15.56       11.01      6.65 o 
  19   2   1      112.64       94.83     19.74 o 
  20   2   1        0.10       -3.38      5.78 o 
 -19   3   1       22.39       21.86     11.56 o 
 -18   3   1       37.55       25.19     19.84 o 
 -17   3   1       24.65       14.80      9.45 o 
 -16   3   1       31.52       34.57      5.20 o 
 -15   3   1       48.45       46.13      8.67 o 
 -14   3   1       37.39       25.59      3.14 o 
 -13   3   1       88.03       70.22     10.01 o 
 -12   3   1        0.14        0.70      4.03 o 
 -11   3   1        0.14        1.26      4.23 o 
 -10   3   1      200.81      178.62     12.38 o 
  -9   3   1      513.22      483.53     22.36 o 
  -8   3   1      774.92      744.86     35.40 o 
  -7   3   1        7.68        8.95      3.15 o 
  -6   3   1     1129.51     1159.63     36.25 o 
  -5   3   1     1422.87     1499.77     72.73 o 
  -4   3   1      516.82      447.05     20.96 o 
  -3   3   1      288.04      277.31     14.24 o 
  -2   3   1       74.88       59.95      7.62 o 
  -1   3   1      593.45      621.86     27.00 o 
   0   3   1      166.39      187.87      8.68 o 
   1   3   1      656.84      703.69     30.00 o 
   2   3   1        1.88       -0.70      1.53 o 
   3   3   1      208.41      217.80     11.88 o 
   4   3   1        0.48       -0.58      2.00 o 
   5   3   1      138.28      135.22      6.03 o 
   6   3   1       54.42       61.47      3.77 o 
   7   3   1        3.30        3.66      4.84 o 
   8   3   1      683.80      693.04     38.54 o 
   9   3   1       73.96       73.57      7.78 o 
  10   3   1      553.24      506.66     24.88 o 
  11   3   1      244.37      219.67     24.83 o 
  12   3   1        3.61        6.35      4.74 o 
  13   3   1       22.82       14.24      7.34 o 
  14   3   1       69.09       66.85     26.34 o 
  15   3   1      304.81      356.22     44.17 o 
  16   3   1        1.78        0.08      7.20 o 
  17   3   1       18.34       10.78      7.90 o 
  18   3   1       86.27      120.47     29.76 o 
  19   3   1       26.58       19.04     15.47 o 
 -17   4   1       52.14       37.22     25.28 o 
 -16   4   1       12.80        8.91     10.75 o 
 -15   4   1        5.73        5.34      7.42 o 
 -14   4   1       79.30       98.77     15.09 o 
 -13   4   1       80.56      108.95     15.04 o 
 -12   4   1        4.20       -0.70      5.21 o 
 -11   4   1      195.44      229.84     48.31 o 
 -10   4   1       13.75       23.81      7.36 o 
  -9   4   1      126.00      145.82     13.83 o 
  -8   4   1       17.52       13.52      5.46 o 
  -7   4   1      452.47      422.44     26.02 o 
  -6   4   1      395.25      451.10     26.67 o 
  -5   4   1       17.70       14.45      4.43 o 
  -4   4   1      535.35      500.90     24.22 o 
  -3   4   1       30.73       30.15      4.78 o 
  -2   4   1      171.24      144.72     10.05 o 
  -1   4   1      569.03      597.02     23.17 o 
   0   4   1      184.20      168.27      8.90 o 
   1   4   1        6.65        9.51      2.40 o 
   2   4   1       10.25        2.98      2.55 o 
   3   4   1      675.96      673.24     30.54 o 
   4   4   1      306.65      278.53     21.73 o 
   5   4   1       83.49       82.98      8.83 o 
   6   4   1       74.98       79.98     11.22 o 
   7   4   1      614.09      577.56     43.82 o 
   8   4   1      190.36      204.44     16.74 o 
   9   4   1      331.98      354.28     30.47 o 
  10   4   1       94.88      113.18     19.84 o 
  11   4   1        0.43        0.03      4.99 o 
  12   4   1      519.94      482.19     99.92 o 
  13   4   1       22.10       18.50      8.14 o 
  14   4   1       38.17       47.38     17.01 o 
  15   4   1       22.28       19.23     16.30 o 
  16   4   1       50.53       32.77     19.37 o 
  17   4   1        0.05       -2.48      8.06 o 
 -13   5   1        0.01        5.81      7.25 o 
 -12   5   1       92.79       88.70     23.03 o 
 -11   5   1       16.32       15.56      7.37 o 
 -10   5   1        0.46        2.26      5.44 o 
  -9   5   1      161.85      178.82     16.68 o 
  -8   5   1      148.36      172.39     15.86 o 
  -7   5   1        7.02        8.09      5.00 o 
  -6   5   1       13.72        4.98      4.43 o 
  -5   5   1      150.80      177.64     26.81 o 
  -4   5   1       56.91       51.57      7.02 o 
  -3   5   1       86.55       88.87      6.97 o 
  -2   5   1      136.23      140.28      8.89 o 
  -1   5   1        1.76        0.71      2.24 o 
   0   5   1      305.03      289.80     14.08 o 
   1   5   1      271.47      287.77     14.01 o 
   2   5   1      227.76      230.39     12.08 o 
   3   5   1        0.21       -0.93      2.07 o 
   4   5   1      276.82      297.54     20.53 o 
   5   5   1      399.36      404.43     25.98 o 
   6   5   1       45.45       52.08      8.57 o 
   7   5   1       63.95       90.04     11.30 o 
   8   5   1      148.52      177.84     27.52 o 
   9   5   1       57.75       50.35      9.69 o 
  10   5   1       28.52       23.02     16.42 o 
  11   5   1      105.96       72.56     12.40 o 
  12   5   1      119.64      108.79     15.55 o 
  13   5   1        5.82       16.33      8.51 o 
  -8   6   1       93.12       93.07     15.83 o 
  -7   6   1       86.37       89.53     15.12 o 
  -6   6   1       71.72       74.88     13.46 o 
  -5   6   1        4.40       -1.89      4.96 o 
  -4   6   1        1.19       -1.18      4.96 o 
  -3   6   1       37.42       32.80      7.63 o 
  -2   6   1       91.51       79.97     10.88 o 
  -1   6   1       64.26       70.64     20.43 o 
   0   6   1      196.95      209.40     17.78 o 
   1   6   1        1.90        1.10      4.17 o 
   2   6   1      142.23      159.99     13.28 o 
   3   6   1      162.40      191.11     17.08 o 
   4   6   1       32.97       33.10      8.27 o 
   5   6   1       36.11       45.99     11.34 o 
   6   6   1       58.97       77.72     22.20 o 
   7   6   1        2.70        8.27     13.70 o 
   8   6   1        1.73       11.34     13.94 o 
 -21   0   2        0.18        3.91      4.51 o 
 -20   0   2       59.75       40.91      7.24 o 
 -19   0   2      149.51      165.36     14.41 o 
 -18   0   2       75.17       80.19      7.43 o 
 -17   0   2       70.57       87.14      8.01 o 
 -16   0   2       77.44       63.93      8.94 o 
 -15   0   2      449.58      439.06     18.94 o 
 -14   0   2     1069.07     1051.41     38.90 o 
 -13   0   2      968.29      986.42     39.69 o 
 -12   0   2        1.43       -0.37      2.15 o 
 -11   0   2     1249.58     1240.84     45.26 o 
 -10   0   2     2291.62     2435.95    115.09 o 
  -9   0   2       95.51      110.81      5.49 o 
  -8   0   2     1479.09     1495.37     45.01 o 
  -7   0   2      781.04      780.81     24.39 o 
  -6   0   2     2049.87     1942.85     56.99 o 
  -5   0   2     1461.32     1528.93     38.46 o 
  -4   0   2       31.01       33.09      2.76 o 
  -3   0   2     1145.31     1153.87     25.58 o 
  -2   0   2     5298.29     5533.65    123.30 o 
  -1   0   2     4514.58     4494.72     91.68 o 
   0   0   2     2685.13     2766.67     53.83 o 
   1   0   2      150.52      155.39      3.92 o 
   2   0   2     4581.36     4587.45     99.34 o 
   3   0   2     1232.41     1211.49     45.14 o 
   4   0   2        4.98        7.26      0.75 o 
   5   0   2     4952.19     4729.87    130.01 o 
   6   0   2      391.11      391.25     18.17 o 
   7   0   2     1420.98     1351.03     37.64 o 
   8   0   2      792.95      728.78     21.13 o 
   9   0   2     2150.46     2303.05     76.09 o 
  10   0   2        9.65       19.87      2.32 o 
  11   0   2       30.61       34.54      3.21 o 
  12   0   2     1301.10     1308.67     65.91 o 
  13   0   2     2018.43     2114.42    102.99 o 
  14   0   2      391.72      324.27     65.20 o 
  15   0   2      102.49      107.26     15.83 o 
  16   0   2     1053.54     1035.60     85.08 o 
  17   0   2      165.99      172.44     10.17 o 
  18   0   2       32.75       21.75      7.41 o 
  19   0   2       20.43       12.50      5.86 o 
  20   0   2      284.96      287.72     21.97 o 
  21   0   2        5.91        6.86      5.32 o 
 -21   1   2        4.58        3.19      3.01 o 
 -20   1   2        1.95        0.93      3.07 o 
 -19   1   2      163.46      181.04     14.33 o 
 -18   1   2      143.49      165.40     16.25 o 
 -17   1   2      102.59      100.92      5.39 o 
 -16   1   2      233.29      243.10     15.71 o 
 -15   1   2      364.04      381.97     17.13 o 
 -14   1   2      203.17      200.14     13.41 o 
 -13   1   2      128.43      127.82      9.33 o 
 -12   1   2      274.18      261.09      7.62 o 
 -11   1   2      127.72      131.55      4.45 o 
 -10   1   2      350.85      352.05     12.55 o 
  -9   1   2     1247.29     1389.15     27.87 o 
  -8   1   2       37.24       41.88      2.99 o 
  -7   1   2     1286.95     1409.53     28.28 o 
  -6   1   2     2924.45     2965.41     53.25 o 
  -5   1   2     1384.92     1478.58     23.90 o 
  -4   1   2      131.94      160.15      3.33 o 
  -3   1   2        0.16        1.55      0.41 o 
  -2   1   2     1305.09     1288.00     22.17 o 
  -1   1   2        3.29        3.31      0.50 o 
   0   1   2      429.31      459.88     12.02 o 
   1   1   2     1065.85     1165.73     27.79 o 
   2   1   2     2442.39     2500.33     55.30 o 
   3   1   2        1.09        0.86      0.34 o 
   4   1   2    10512.11    10643.49    192.77 o 
   5   1   2     1354.48     1437.53     22.79 o 
   6   1   2      428.82      409.36      8.49 o 
   7   1   2      177.12      143.82      4.67 o 
   8   1   2      468.24      464.64     10.89 o 
   9   1   2       81.31      100.93      4.45 o 
  10   1   2        3.29        2.22      0.95 o 
  11   1   2      713.22      736.67     18.35 o 
  12   1   2        2.95        1.34      1.14 o 
  13   1   2      424.40      403.18     13.38 o 
  14   1   2      479.98      477.82     15.53 o 
  15   1   2      548.50      560.05     21.95 o 
  16   1   2       62.88       66.72      5.25 o 
  17   1   2      224.19      257.46     10.45 o 
  18   1   2        3.52        4.41      2.90 o 
  19   1   2       18.73       13.84      3.90 o 
  20   1   2       68.56       68.23     13.69 o 
  21   1   2       42.47       36.48      5.24 o 
 -20   2   2        1.31       -3.87      5.42 o 
 -19   2   2        4.00        5.92      5.12 o 
 -18   2   2       26.97       22.92      6.78 o 
 -17   2   2      294.46      329.31     21.42 o 
 -16   2   2      179.51      184.79     10.90 o 
 -15   2   2       39.94       46.20      4.30 o 
 -14   2   2      641.40      638.06     23.30 o 
 -13   2   2       18.56       18.96      4.73 o 
 -12   2   2        6.54        9.22      2.09 o 
 -11   2   2       12.06       11.25      1.43 o 
 -10   2   2        4.14        4.05      1.00 o 
  -9   2   2        8.17        8.00      1.50 o 
  -8   2   2      753.99      699.45     14.91 o 
  -7   2   2     2115.33     2096.69     45.54 o 
  -6   2   2       31.81       29.07      1.97 o 
  -5   2   2      500.45      649.27     22.50 o 
  -4   2   2     1218.21     1176.32     40.46 o 
  -3   2   2     1028.25     1011.20     31.03 o 
  -2   2   2      332.93      339.30     15.35 o 
  -1   2   2       25.50       25.21      2.87 o 
   0   2   2      217.50      244.53     11.34 o 
   1   2   2     1464.95     1450.34     56.10 o 
   2   2   2      756.18      705.16     26.66 o 
   3   2   2        0.54        0.27      0.83 o 
   4   2   2       47.84       47.71      2.80 o 
   5   2   2      676.64      942.04     25.05 o 
   6   2   2     5160.06     5184.81    125.89 o 
   7   2   2     2398.80     2369.00     43.08 o 
   8   2   2      280.26      278.31      6.25 o 
   9   2   2       16.84       13.73      1.68 o 
  10   2   2      285.55      284.50     11.32 o 
  11   2   2       54.21       57.25      7.54 o 
  12   2   2      653.46      680.73     23.97 o 
  13   2   2      319.02      325.95     13.66 o 
  14   2   2      148.57      178.59     10.08 o 
  15   2   2      160.84      194.73     10.28 o 
  16   2   2        4.31        4.82      2.75 o 
  17   2   2      108.66      105.88     12.49 o 
  18   2   2        1.18        0.78      4.71 o 
  19   2   2       25.21       22.20      8.85 o 
  20   2   2       29.40       17.86      7.44 o 
 -19   3   2       21.13       22.92      4.12 o 
 -18   3   2       45.49       58.76     10.65 o 
 -17   3   2        9.64        8.83      4.31 o 
 -16   3   2      195.84      194.55     15.83 o 
 -15   3   2       62.52       74.19     14.97 o 
 -14   3   2       21.78       28.11      4.40 o 
 -13   3   2       32.56       31.60      8.34 o 
 -12   3   2      439.68      416.84     23.75 o 
 -11   3   2        0.05        2.19      4.17 o 
 -10   3   2      137.47      156.81     11.34 o 
  -9   3   2        1.47        1.96      3.21 o 
  -8   3   2       24.23       19.68      4.10 o 
  -7   3   2        0.56        1.45      2.57 o 
  -6   3   2      244.61      228.68     18.23 o 
  -5   3   2      600.03      558.96     30.09 o 
  -4   3   2      208.15      250.34     13.48 o 
  -3   3   2     1151.16     1136.41     49.01 o 
  -2   3   2       10.31       13.95      3.07 o 
  -1   3   2      416.36      491.83     22.22 o 
   0   3   2      129.89      163.07      7.78 o 
   1   3   2      155.81      126.78      7.95 o 
   2   3   2        6.48        5.06      1.87 o 
   3   3   2       45.19       42.18      5.67 o 
   4   3   2      194.28      184.70     12.67 o 
   5   3   2      531.75      509.79     19.10 o 
   6   3   2        1.25        1.68      3.12 o 
   7   3   2      405.85      410.23     25.15 o 
   8   3   2      628.74      607.82     35.20 o 
   9   3   2      790.50      704.19     31.33 o 
  10   3   2     1995.26     1821.31     98.56 o 
  11   3   2      122.47      120.18     11.49 o 
  12   3   2      143.18      102.41     34.02 o 
  13   3   2       14.03       12.33      7.04 o 
  14   3   2      264.77      129.92     22.91 o 
  15   3   2       30.25       13.05      8.30 o 
  16   3   2       16.29       43.23     19.37 o 
  17   3   2        9.28       15.81      9.45 o 
  18   3   2        2.35        2.41      8.85 o 
  19   3   2       31.05       47.95     21.73 o 
 -17   4   2       14.35       24.80     18.90 o 
 -16   4   2      126.49      118.59     33.66 o 
 -15   4   2        0.69        6.65      6.60 o 
 -14   4   2       32.30       24.09      9.62 o 
 -13   4   2       29.92       25.84      8.78 o 
 -12   4   2       13.12        7.43      6.58 o 
 -11   4   2        5.11        2.29      5.03 o 
 -10   4   2        0.01       -0.40      4.68 o 
  -9   4   2      193.27      197.47     16.28 o 
  -8   4   2      140.30      132.05     12.47 o 
  -7   4   2       15.59       11.27      5.31 o 
  -6   4   2      104.66      110.22     10.40 o 
  -5   4   2      185.12      202.52     16.77 o 
  -4   4   2       98.01       95.45      8.10 o 
  -3   4   2       49.27       46.35      5.81 o 
  -2   4   2       11.78        8.36      2.43 o 
  -1   4   2      127.14      127.25      7.46 o 
   0   4   2      354.79      368.04     15.58 o 
   1   4   2       13.37       14.85      2.83 o 
   2   4   2      142.41      144.07      9.87 o 
   3   4   2       57.46       36.39     10.51 o 
   4   4   2      983.69     1032.15     59.76 o 
   5   4   2       23.98       24.23      5.56 o 
   6   4   2      152.59      138.76     12.44 o 
   7   4   2       60.62       74.35      9.44 o 
   8   4   2       83.80       87.32     10.84 o 
   9   4   2       78.93       66.96     10.20 o 
  10   4   2       74.61       46.94      9.64 o 
  11   4   2       49.54       36.40      9.44 o 
  12   4   2       87.71       67.31     24.92 o 
  13   4   2       81.98       78.47     23.27 o 
  14   4   2      147.27      164.17     30.47 o 
  15   4   2       88.61       92.84     25.51 o 
  16   4   2        1.01        6.21      8.13 o 
 -13   5   2        0.02        0.06      6.44 o 
 -12   5   2        4.87       11.37      7.60 o 
 -11   5   2       14.15       13.17      7.11 o 
 -10   5   2        0.15       -1.09      5.37 o 
  -9   5   2        3.99        7.83      5.83 o 
  -8   5   2       27.57       19.56      6.77 o 
  -7   5   2      217.46      212.25     17.23 o 
  -6   5   2       63.05       56.22      8.59 o 
  -5   5   2       33.83       20.88      5.86 o 
  -4   5   2       28.42       25.55      5.47 o 
  -3   5   2      173.84      191.87     11.40 o 
  -2   5   2       41.66       49.25      5.19 o 
  -1   5   2       63.03       57.59      5.54 o 
   0   5   2       35.95       37.43      4.74 o 
   1   5   2        9.43        7.11      2.85 o 
   2   5   2        0.14        1.06      2.23 o 
   3   5   2       35.27       29.39      6.35 o 
   4   5   2      121.73      127.24     17.01 o 
   5   5   2        1.29        3.78      4.34 o 
   6   5   2        7.04        6.70      4.98 o 
   7   5   2        3.94        2.95      5.43 o 
   8   5   2        8.39        6.84      6.03 o 
   9   5   2        0.02        0.05      5.72 o 
  10   5   2       23.85       17.81      7.75 o 
  11   5   2        1.33        1.18      5.58 o 
  12   5   2        1.47        7.86      7.09 o 
  13   5   2        8.64        5.87      8.04 o 
  -8   6   2        0.57       -0.47      7.32 o 
  -7   6   2       25.87       23.15      9.69 o 
  -6   6   2       12.49       25.75      9.21 o 
  -5   6   2       10.16        6.14      6.38 o 
  -4   6   2       27.86       22.20      8.27 o 
  -3   6   2       38.07       36.78      8.15 o 
  -2   6   2       18.36       18.22      6.51 o 
  -1   6   2      154.22      162.35     15.56 o 
   0   6   2        7.13        7.43      5.50 o 
   1   6   2       57.13       63.74     10.09 o 
   2   6   2        3.75       -0.11      7.44 o 
   3   6   2       22.31       23.28      6.99 o 
   4   6   2       10.01        9.69      5.79 o 
   5   6   2        7.12       17.89      6.36 o 
   6   6   2        0.00        4.25     11.57 o 
   7   6   2        1.16       -3.07     11.57 o 
   8   6   2        7.61        7.09     14.17 o 
 -21   1   3       15.11       14.42      3.58 o 
 -20   1   3       19.57       22.18      4.02 o 
 -19   1   3       64.39       60.41     11.18 o 
 -18   1   3      122.26      125.98     17.48 o 
 -17   1   3      145.77      125.95     10.39 o 
 -16   1   3       82.69       78.67      5.04 o 
 -15   1   3       10.82        7.27      1.95 o 
 -14   1   3       63.03       61.04      6.42 o 
 -13   1   3      146.04      128.00      7.96 o 
 -12   1   3      154.10      152.33      7.60 o 
 -11   1   3      439.33      461.81     17.18 o 
 -10   1   3      100.23       92.09      3.16 o 
  -9   1   3      298.13      301.86      7.97 o 
  -8   1   3        0.09        0.23      0.55 o 
  -7   1   3       21.09       22.58      1.40 o 
  -6   1   3     1177.46     1216.81     24.43 o 
  -5   1   3      415.17      461.52     12.43 o 
  -4   1   3      132.76      135.95      2.87 o 
  -3   1   3     1531.38     1443.38     22.02 o 
  -2   1   3     2613.59     2694.25     46.78 o 
  -1   1   3      365.55      359.05      6.71 o 
   0   1   3      178.83      171.52      3.54 o 
   1   1   3     2490.67     2428.95     42.77 o 
   2   1   3      659.24      713.20     12.49 o 
   3   1   3      184.72      223.64      4.39 o 
   4   1   3     4425.70     4546.11     70.64 o 
   5   1   3       30.43       32.98      1.40 o 
   6   1   3      308.24      327.02      7.00 o 
   7   1   3      248.63      259.13      5.61 o 
   8   1   3       44.59       47.80      3.44 o 
   9   1   3       17.78       14.47      1.37 o 
  10   1   3        8.79       12.41      1.43 o 
  11   1   3       51.88       49.65      4.54 o 
  12   1   3        0.78       -0.47      1.23 o 
  13   1   3      171.08      168.51     15.14 o 
  14   1   3        5.16        5.19      2.29 o 
  15   1   3      185.01      189.15      8.39 o 
  16   1   3       15.56       15.02      3.01 o 
  17   1   3       90.77       81.86      9.58 o 
  18   1   3        0.01       -0.76      2.75 o 
  19   1   3      105.79      107.23     11.63 o 
  20   1   3        0.38        0.76      3.16 o 
  21   1   3        8.07        2.17      9.94 o 
 -20   2   3       77.65       62.84     18.15 o 
 -19   2   3       24.34       18.95      6.55 o 
 -18   2   3       69.11       75.42     10.39 o 
 -17   2   3       12.61        4.44      4.83 o 
 -16   2   3        2.17        1.33      2.30 o 
 -15   2   3        8.82       10.67      2.59 o 
 -14   2   3       36.08       34.84      3.78 o 
 -13   2   3       95.47       92.59      7.11 o 
 -12   2   3       39.07       36.09      3.17 o 
 -11   2   3       73.70       65.50      3.99 o 
 -10   2   3       15.05       17.10      1.49 o 
  -9   2   3       31.49       41.38      3.82 o 
  -8   2   3      590.01      627.41     11.61 o 
  -7   2   3      598.61      639.12     14.26 o 
  -6   2   3      303.32      318.70      6.96 o 
  -5   2   3      591.80      637.53     18.63 o 
  -4   2   3      763.61      723.55     20.26 o 
  -3   2   3      130.48      136.91      5.79 o 
  -2   2   3       56.92       54.79      3.06 o 
  -1   2   3        8.99       15.54      1.64 o 
   0   2   3      868.09      896.58     27.21 o 
   1   2   3       62.66       52.14      2.63 o 
   2   2   3       17.20       18.63      1.94 o 
   3   2   3      138.16      143.59      9.46 o 
   4   2   3      292.69      261.02      9.72 o 
   5   2   3     1472.03     1550.62     40.75 o 
   6   2   3      980.04      963.21     19.66 o 
   7   2   3      349.38      347.19     11.37 o 
   8   2   3       87.13      113.05      4.07 o 
   9   2   3      259.46      253.63      8.10 o 
  10   2   3       14.43       13.71      2.24 o 
  11   2   3        5.71        7.24      2.15 o 
  12   2   3       15.17       12.91      2.90 o 
  13   2   3      320.67      297.47     12.88 o 
  14   2   3       27.41       23.75      6.13 o 
  15   2   3      127.28      138.49     11.04 o 
  16   2   3        6.57        4.56      4.52 o 
  17   2   3       68.72       50.53     20.60 o 
  18   2   3       49.45       45.64     13.46 o 
  19   2   3       77.37       71.54     18.94 o 
  20   2   3        0.13        5.79      6.29 o 
 -19   3   3       91.97      111.73     28.11 o 
 -18   3   3        0.00        1.36      2.45 o 
 -17   3   3        0.14       -1.33      2.19 o 
 -16   3   3      266.84      321.26     17.01 o 
 -15   3   3      170.07      211.60     23.15 o 
 -14   3   3       35.14       30.46      7.35 o 
 -13   3   3       36.40       37.55      3.41 o 
 -12   3   3      168.73      149.43     12.63 o 
 -11   3   3       28.36       34.96      6.52 o 
 -10   3   3       11.41       11.47      4.54 o 
  -9   3   3       90.50       93.09      7.96 o 
  -8   3   3       14.63       15.26      3.26 o 
  -7   3   3        7.72        6.25      3.05 o 
  -6   3   3      130.11      158.65      9.87 o 
  -5   3   3      230.04      249.10     14.45 o 
  -4   3   3      582.24      597.13     20.26 o 
  -3   3   3      375.08      388.55     13.96 o 
  -2   3   3       10.67        8.08      1.60 o 
  -1   3   3       24.53       25.55      2.02 o 
   0   3   3      576.74      612.98     22.54 o 
   1   3   3      328.52      377.17     12.87 o 
   2   3   3      316.36      336.22     12.82 o 
   3   3   3     1007.87     1024.80     35.43 o 
   4   3   3      629.11      644.96     23.20 o 
   5   3   3      200.64      220.19     16.89 o 
   6   3   3       20.55       98.98     12.52 o 
   7   3   3      329.10      295.15     20.13 o 
   8   3   3     2212.87     2106.45    174.10 o 
   9   3   3      130.43      147.69     36.73 o 
  10   3   3      296.89      272.60     20.21 o 
  11   3   3        0.93        1.62      4.98 o 
  12   3   3      103.92      117.17     22.91 o 
  13   3   3        0.53       -1.14      5.34 o 
  14   3   3       11.80       16.54      9.21 o 
  15   3   3        2.42       12.18      8.04 o 
  16   3   3       19.62       14.48      9.07 o 
  17   3   3       33.04       18.98     10.18 o 
  18   3   3        0.06        1.94      8.70 o 
 -16   4   3       32.50       29.83     10.30 o 
 -15   4   3       67.96       67.65     13.56 o 
 -14   4   3      155.93      129.40     16.46 o 
 -13   4   3       69.10       58.54     11.64 o 
 -12   4   3       46.17       48.41     10.27 o 
 -11   4   3      201.80      220.31     18.99 o 
 -10   4   3      154.70      167.92     15.38 o 
  -9   4   3        2.61        3.22      4.48 o 
  -8   4   3      124.83      142.24     12.82 o 
  -7   4   3        1.82        2.42      3.74 o 
  -6   4   3        0.43        1.17      3.32 o 
  -5   4   3       61.99       55.93      6.46 o 
  -4   4   3      735.99      742.49     33.33 o 
  -3   4   3      171.28      176.52     13.18 o 
  -2   4   3      501.55      499.12     20.03 o 
  -1   4   3     1019.56     1050.73     37.76 o 
   0   4   3        3.19        2.19      1.90 o 
   1   4   3       77.47       90.99      6.14 o 
   2   4   3        0.96       -1.17      2.27 o 
   3   4   3      197.92      187.08     26.22 o 
   4   4   3        0.08       -1.71      3.04 o 
   5   4   3      320.60      346.95     22.18 o 
   6   4   3       77.51       82.29      9.73 o 
   7   4   3        4.21        6.38      4.54 o 
   8   4   3       12.56       10.09      6.38 o 
   9   4   3       67.32       89.57     11.98 o 
  10   4   3      410.03      374.06     43.82 o 
  11   4   3       20.15       21.94      7.89 o 
  12   4   3      770.46      476.93     45.35 o 
  13   4   3        8.80        9.99      7.15 o 
  14   4   3       75.40       82.44     23.15 o 
  15   4   3       14.10       16.01      9.00 o 
  16   4   3       50.16       39.29     12.41 o 
 -13   5   3      113.39      123.31     21.50 o 
 -12   5   3      111.27      107.48     19.13 o 
 -11   5   3        0.00       -4.96      7.09 o 
 -10   5   3      173.42      207.40     23.86 o 
  -9   5   3       36.94       31.89      9.92 o 
  -8   5   3       13.98       14.88      7.56 o 
  -7   5   3      110.08      118.11     15.12 o 
  -6   5   3      412.97      431.34     35.43 o 
  -5   5   3       47.66       46.06      9.45 o 
  -4   5   3        2.56       -2.05      3.55 o 
  -3   5   3      320.60      355.50     24.03 o 
  -2   5   3      268.26      271.42     20.18 o 
  -1   5   3      122.76      121.24     14.29 o 
   0   5   3        1.48        2.46      3.84 o 
   1   5   3      502.44      520.10     31.95 o 
   2   5   3        0.05        1.28      3.65 o 
   3   5   3      294.04      312.28     36.61 o 
   4   5   3        4.53        4.02      8.50 o 
   5   5   3        0.52       -2.13      8.03 o 
   6   5   3        4.53        6.38      9.92 o 
   7   5   3      268.18      289.37     37.80 o 
   8   5   3       67.21       92.84     22.44 o 
   9   5   3       10.33        4.49     10.16 o 
  10   5   3       57.17      107.72     24.33 o 
  11   5   3       30.99       34.49     17.72 o 
  12   5   3        1.60       13.46     14.17 o 
  13   5   3        4.80       25.98     17.24 o 
  -8   6   3       83.11       76.06     15.12 o 
  -7   6   3       70.84       86.22     15.35 o 
  -6   6   3       11.09        8.03      7.32 o 
  -5   6   3      184.36      180.71     20.32 o 
  -4   6   3       15.19       20.08      8.27 o 
  -3   6   3       78.25       99.20     12.67 o 
  -2   6   3        1.99        0.67      4.32 o 
  -1   6   3      191.03      194.20     17.47 o 
   0   6   3        6.63        5.47      5.26 o 
   1   6   3        0.45        3.38      4.98 o 
   2   6   3       39.62       41.43      8.84 o 
   3   6   3       58.48       79.14     11.46 o 
   4   6   3       12.93        8.59      5.74 o 
   5   6   3      226.40      226.22     19.63 o 
   6   6   3      170.23      227.25     35.67 o 
   7   6   3        5.95       10.87     13.94 o 
 -21   0   4       85.42       42.05     20.08 o 
 -20   0   4       91.71       81.78     14.65 o 
 -19   0   4       56.63       58.18     21.50 o 
 -18   0   4        6.49        3.69      2.97 o 
 -17   0   4       11.99       11.99      3.52 o 
 -16   0   4      812.75      866.19     33.90 o 
 -15   0   4     1025.57     1107.18     40.73 o 
 -14   0   4      123.18      101.56     15.82 o 
 -13   0   4      584.69      652.27     33.43 o 
 -12   0   4      144.20      139.55      7.85 o 
 -11   0   4      927.64      843.63     30.97 o 
 -10   0   4      587.34      548.66     20.96 o 
  -9   0   4      155.03      163.82      7.93 o 
  -8   0   4      594.05      646.77     20.78 o 
  -7   0   4      445.73      476.32     12.53 o 
  -6   0   4     6202.04     6591.85    147.86 o 
  -5   0   4      178.29      180.46      5.14 o 
  -4   0   4       90.18       71.63      3.61 o 
  -3   0   4      195.22      231.93      7.00 o 
  -2   0   4    23134.98    21109.41    559.47 o 
  -1   0   4    21872.04    20257.90    370.04 o 
   0   0   4      309.12      338.94      6.93 o 
   1   0   4        1.89        5.55      0.85 o 
   2   0   4     5649.72     5501.41    112.56 o 
   3   0   4     6620.85     6489.26    141.93 o 
   4   0   4      369.01      329.87      8.06 o 
   5   0   4       13.62       12.52      1.10 o 
   6   0   4      902.82      839.63     28.09 o 
   7   0   4     1396.98     1362.12     62.02 o 
   8   0   4      202.66      219.52      7.93 o 
   9   0   4        3.92       16.91      3.55 o 
  10   0   4        1.94        0.64      0.95 o 
  11   0   4        7.27        9.45      1.62 o 
  12   0   4       75.72       76.91      5.00 o 
  13   0   4        8.21        7.66      2.17 o 
  14   0   4       68.07       58.20      7.90 o 
  15   0   4       36.96       37.21      7.07 o 
  16   0   4       13.61        7.11      4.59 o 
  17   0   4        5.63        6.07      5.05 o 
  18   0   4      481.65      470.06     27.00 o 
  20   0   4       23.71       26.74      7.49 o 
  21   0   4      120.91      132.52     33.31 o 
 -21   1   4        0.90        4.96     15.59 o 
 -20   1   4        3.01        5.98      2.93 o 
 -19   1   4      220.56      230.11     13.15 o 
 -18   1   4       69.14       56.27      8.91 o 
 -17   1   4      163.90      200.54     11.53 o 
 -16   1   4       22.58       22.40      2.62 o 
 -15   1   4       62.06       53.01      4.03 o 
 -14   1   4       11.59       11.30      1.94 o 
 -13   1   4      134.41      128.10      9.30 o 
 -12   1   4      893.65      883.67     21.28 o 
 -11   1   4      108.61      114.26      5.72 o 
 -10   1   4     1195.28     1183.08     32.08 o 
  -9   1   4      119.72      112.41      4.82 o 
  -8   1   4      506.04      503.07     10.26 o 
  -7   1   4       16.09       22.35      1.35 o 
  -6   1   4     2403.65     2583.86     47.94 o 
  -5   1   4      333.04      364.66      6.90 o 
  -4   1   4     1951.52     2095.85     33.78 o 
  -3   1   4     3327.48     3479.46     55.06 o 
  -2   1   4      324.00      335.52      5.62 o 
  -1   1   4       77.24       77.81      1.78 o 
   0   1   4     1676.94     1606.11     30.48 o 
   1   1   4     2787.08     2741.50     44.70 o 
   2   1   4       96.86       76.90      1.74 o 
   3   1   4     1010.90      978.21     15.90 o 
   4   1   4       31.16       26.71      1.96 o 
   5   1   4      396.67      422.51      7.56 o 
   6   1   4     1902.77     2004.38     33.83 o 
   7   1   4     1507.54     1475.52     25.37 o 
   8   1   4       52.62       40.44      2.31 o 
   9   1   4      150.29      127.27      5.84 o 
  10   1   4      538.76      536.09     12.92 o 
  11   1   4      390.06      373.02     11.03 o 
  12   1   4       16.35       17.11      2.23 o 
  13   1   4       19.16       13.63      4.09 o 
  14   1   4        4.90        8.09      3.08 o 
  15   1   4       43.27       49.46      6.13 o 
  16   1   4      102.56       99.81      5.96 o 
  17   1   4      183.21      175.61     20.70 o 
  18   1   4        6.72        7.58      3.68 o 
  19   1   4        3.01        2.05      3.48 o 
  20   1   4      113.15      127.57     15.62 o 
 -20   2   4        2.64        6.62      5.77 o 
 -19   2   4       34.40       32.86      7.37 o 
 -18   2   4        3.07        6.45      5.18 o 
 -17   2   4      126.03      123.92     17.57 o 
 -16   2   4        5.20        8.08      4.49 o 
 -15   2   4        5.44        2.39      2.06 o 
 -14   2   4      238.80      236.22     14.18 o 
 -13   2   4        6.87        9.35      2.13 o 
 -12   2   4      527.70      489.76     18.89 o 
 -11   2   4       17.76       12.91      2.10 o 
 -10   2   4      649.39      652.92     18.61 o 
  -9   2   4        0.61        0.01      0.63 o 
  -8   2   4      663.24      706.35     14.01 o 
  -7   2   4      132.71      122.54      2.87 o 
  -6   2   4        1.80        2.95      0.51 o 
  -5   2   4      462.44      495.42     11.44 o 
  -4   2   4     1113.67     1162.23     31.92 o 
  -3   2   4        2.95        4.28      1.31 o 
  -2   2   4     2621.59     2708.55     80.37 o 
  -1   2   4     1703.00     1585.74     43.61 o 
   0   2   4      781.48      847.34     26.22 o 
   1   2   4      324.50      357.22     13.33 o 
   2   2   4     1181.24     1172.74     42.40 o 
   3   2   4       92.69      116.95      5.56 o 
   4   2   4      751.47      842.12     21.38 o 
   5   2   4      118.72       87.88      2.79 o 
   6   2   4        0.33       -0.45      0.45 o 
   7   2   4        1.75        1.35      0.62 o 
   8   2   4      654.68      686.49     14.81 o 
   9   2   4      561.38      608.82     24.33 o 
  10   2   4      169.77      163.37     13.28 o 
  11   2   4        0.73       -1.43      1.43 o 
  12   2   4       77.55       89.74     12.34 o 
  13   2   4        0.11        0.05      2.04 o 
  14   2   4        4.33        2.03      1.69 o 
  15   2   4      115.50      127.80     10.80 o 
  16   2   4        2.44       -1.00      4.40 o 
  17   2   4       75.58       72.58     17.14 o 
  18   2   4       34.93       25.98      8.85 o 
  19   2   4       99.45      112.16     13.71 o 
 -18   3   4       13.83       11.23      3.11 o 
 -17   3   4       11.50       21.12      3.64 o 
 -16   3   4       19.11       16.54      5.96 o 
 -15   3   4        7.87        9.83      4.25 o 
 -14   3   4       31.52       31.36      3.11 o 
 -13   3   4       59.29       93.45     10.11 o 
 -12   3   4      210.42      206.82     17.54 o 
 -11   3   4       55.87       45.24      7.04 o 
 -10   3   4      197.13      209.21     21.18 o 
  -9   3   4      280.44      331.27     16.88 o 
  -8   3   4       99.28       94.54      6.73 o 
  -7   3   4       31.81       28.78      4.58 o 
  -6   3   4       47.22       43.16      5.94 o 
  -5   3   4       19.41       17.83      3.61 o 
  -4   3   4      211.76      198.69     11.40 o 
  -3   3   4      298.88      257.57     10.04 o 
  -2   3   4     1072.33     1082.66     34.13 o 
  -1   3   4      157.34      158.54      5.98 o 
   0   3   4     2241.19     2245.26     67.74 o 
   1   3   4      309.66      279.06     10.08 o 
   2   3   4       33.49       35.21      2.57 o 
   3   3   4        8.34        4.55      1.41 o 
   4   3   4       20.98       25.40      4.93 o 
   5   3   4       49.92       44.07      6.51 o 
   6   3   4      253.79      229.23     11.82 o 
   7   3   4       19.20       15.15      5.33 o 
   8   3   4       68.37       74.97     16.18 o 
   9   3   4       19.89       15.82      6.46 o 
  10   3   4       77.12       55.30     19.84 o 
  11   3   4      258.53      131.34     20.55 o 
  12   3   4        0.43       -2.48      4.84 o 
  13   3   4       71.26       87.87     21.97 o 
  14   3   4       24.63       21.88     16.77 o 
  15   3   4       27.02       10.59      8.39 o 
  16   3   4       13.78        2.47      9.69 o 
  17   3   4       31.57       31.29     27.05 o 
  18   3   4       14.77        7.30      9.44 o 
 -16   4   4        5.42        5.75      8.23 o 
 -15   4   4        7.53        5.36      7.14 o 
 -14   4   4       24.72       31.11     10.10 o 
 -13   4   4        3.61        5.24      6.11 o 
 -12   4   4       26.18       27.86      8.34 o 
 -11   4   4      296.55      327.71     23.67 o 
 -10   4   4      263.38      289.88     21.10 o 
  -9   4   4       13.43       10.32      5.42 o 
  -8   4   4      174.90      156.67     13.73 o 
  -7   4   4       12.93        9.91      4.47 o 
  -6   4   4      258.54      268.60     30.71 o 
  -5   4   4       22.97       21.49      4.81 o 
  -4   4   4      136.05      143.73     10.31 o 
  -3   4   4       25.97       22.97      4.38 o 
  -2   4   4       19.48       29.79      3.57 o 
  -1   4   4       77.10       77.49      7.91 o 
   0   4   4        5.40        8.45      2.31 o 
   1   4   4       10.81        9.15      2.45 o 
   2   4   4       14.02       21.63      4.48 o 
   3   4   4       15.52       19.28      9.69 o 
   4   4   4      614.01      600.52     33.88 o 
   5   4   4      174.88      174.59     14.65 o 
   6   4   4      246.26      256.42     18.76 o 
   7   4   4      104.71       90.18     10.97 o 
   8   4   4      338.96      334.49     24.06 o 
   9   4   4      183.57      152.85     15.61 o 
  10   4   4        9.20        5.67      5.68 o 
  11   4   4       34.24       20.41      7.86 o 
  12   4   4       34.34       32.36      9.64 o 
  13   4   4      218.57      170.10     73.35 o 
  14   4   4        0.15       -4.61      5.79 o 
  15   4   4        1.21        3.48      7.97 o 
  16   4   4       19.74       15.15     20.79 o 
 -13   5   4        1.45       -3.31      7.80 o 
 -12   5   4       14.24       16.77     10.87 o 
 -11   5   4       12.50       18.19      9.21 o 
 -10   5   4       14.89       15.59      8.50 o 
  -9   5   4        6.89       -1.42      5.91 o 
  -8   5   4      112.15       94.02     14.88 o 
  -7   5   4        5.23        8.27      6.38 o 
  -6   5   4       49.20       46.77      9.69 o 
  -5   5   4        8.96        4.24      5.91 o 
  -4   5   4       54.53       54.46      8.81 o 
  -3   5   4        1.84       -1.13      3.45 o 
  -2   5   4        7.69        9.76      4.76 o 
  -1   5   4      192.68      198.62     16.51 o 
   0   5   4       39.13       40.87      7.58 o 
   1   5   4       82.31       81.36     14.29 o 
   2   5   4       60.55       55.33     12.87 o 
   3   5   4       15.71        7.32      9.45 o 
   4   5   4        0.02        3.31     10.16 o 
   5   5   4       20.25       11.34     10.16 o 
   6   5   4       35.68       35.67     15.12 o 
   7   5   4        3.14       -5.43      8.50 o 
   8   5   4       11.61       20.08     12.76 o 
   9   5   4       36.34       32.13     15.35 o 
  10   5   4        5.52       -0.94      9.92 o 
  11   5   4       31.85       34.96     17.48 o 
  12   5   4        1.46        4.49     13.23 o 
  13   5   4       65.92       64.25     22.91 o 
  -7   6   4        4.31       -4.25      5.43 o 
  -6   6   4       12.04       12.05      7.80 o 
  -5   6   4       72.24       74.65     13.23 o 
  -4   6   4       22.64       15.34      9.33 o 
  -3   6   4       36.31       35.19      8.36 o 
  -2   6   4      192.21      190.50     17.74 o 
  -1   6   4       21.00       23.16      7.68 o 
   0   6   4       42.79       41.30      8.85 o 
   1   6   4       34.50       26.51      7.78 o 
   2   6   4       18.57       24.06      7.24 o 
   3   6   4       10.93        9.47      5.53 o 
   4   6   4       18.95       23.93      7.35 o 
   5   6   4        1.98        3.39      4.72 o 
   6   6   4        0.04       -1.89     11.57 o 
   7   6   4       64.01       86.46     25.04 o 
 -20   1   5       10.21        5.85      2.92 o 
 -19   1   5      118.65      143.52     22.98 o 
 -18   1   5       26.95       18.17      3.68 o 
 -17   1   5        1.72        0.12      2.01 o 
 -16   1   5        0.11        2.27      1.62 o 
 -15   1   5       35.48       45.42      6.03 o 
 -14   1   5        2.14        0.23      1.32 o 
 -13   1   5      838.86      870.18     22.75 o 
 -12   1   5      383.87      399.28     14.26 o 
 -11   1   5      137.79      116.03      5.32 o 
 -10   1   5       91.43       93.92      3.74 o 
  -9   1   5     1573.38     1610.35     32.47 o 
  -8   1   5      583.81      550.03     12.11 o 
  -7   1   5       40.04       45.16      2.41 o 
  -6   1   5      147.26      148.99      4.10 o 
  -5   1   5        4.17        5.50      0.68 o 
  -4   1   5     1036.67     1137.09     18.39 o 
  -3   1   5      588.89      633.57     10.72 o 
  -2   1   5     1603.28     1530.34     24.60 o 
  -1   1   5        0.28        0.36      0.35 o 
   0   1   5      955.62      937.35     14.85 o 
   1   1   5      374.59      442.01      8.50 o 
   2   1   5       94.37       78.57      2.00 o 
   3   1   5      519.65      574.83      9.95 o 
   4   1   5      149.10      165.08      3.34 o 
   5   1   5      608.39      667.48     11.64 o 
   6   1   5        9.40       12.32      0.83 o 
   7   1   5        4.15        3.36      0.65 o 
   8   1   5      417.08      449.03      8.65 o 
   9   1   5      840.31      836.93     16.45 o 
  10   1   5        3.45        5.34      1.14 o 
  11   1   5      106.61      109.59      6.25 o 
  12   1   5       57.96       49.81      4.62 o 
  13   1   5      170.17      176.07     13.43 o 
  14   1   5       67.76       77.50      8.53 o 
  15   1   5       11.14        7.74      3.34 o 
  16   1   5       20.01       18.15      4.04 o 
  17   1   5       31.91       24.75      4.56 o 
  18   1   5       43.73       43.90      5.40 o 
  19   1   5        3.55        3.52      4.03 o 
  20   1   5       55.13       58.53      9.65 o 
 -19   2   5        0.03       -4.47      4.47 o 
 -18   2   5      129.37      147.67     24.21 o 
 -17   2   5        8.52       15.57      5.49 o 
 -16   2   5       44.79       26.43      6.97 o 
 -15   2   5        2.99        2.87      2.17 o 
 -14   2   5        8.45        4.93      2.32 o 
 -13   2   5       17.89       15.27      2.67 o 
 -12   2   5       24.74       18.35      2.63 o 
 -11   2   5      200.84      173.94      8.63 o 
 -10   2   5        1.57        2.54      1.28 o 
  -9   2   5     1290.39     1293.72     25.71 o 
  -8   2   5        9.20       12.69      1.02 o 
  -7   2   5        1.43        3.29      0.65 o 
  -6   2   5      380.61      397.78      7.35 o 
  -5   2   5      907.28      920.70     16.26 o 
  -4   2   5       47.97       64.11      2.34 o 
  -3   2   5        2.46       -0.91      0.91 o 
  -2   2   5      539.91      568.95     18.53 o 
  -1   2   5      183.53      170.31      5.80 o 
   0   2   5     1628.84     1684.95     46.77 o 
   1   2   5      111.84      142.90      4.94 o 
   2   2   5      334.60      306.94      9.48 o 
   3   2   5     1094.00     1142.71     31.05 o 
   4   2   5     1037.95     1056.51     25.22 o 
   5   2   5      132.10      138.14      4.38 o 
   6   2   5       75.13       73.33      4.31 o 
   7   2   5        0.80       -0.15      0.77 o 
   8   2   5      202.83      188.76      7.79 o 
   9   2   5       34.10       30.41      3.05 o 
  10   2   5      120.02      121.77     15.00 o 
  11   2   5      248.59      252.34     11.04 o 
  12   2   5       81.71       63.30     11.90 o 
  13   2   5       85.99       88.95      9.58 o 
  14   2   5        3.05        2.09      1.46 o 
  15   2   5        3.99        0.65      1.57 o 
  16   2   5        2.75        0.43      4.44 o 
  17   2   5        0.36       -0.02      4.83 o 
  18   2   5       59.87       63.71     17.33 o 
  19   2   5       26.94       29.77      7.96 o 
 -18   3   5        8.81       13.69      4.23 o 
 -17   3   5        7.23        7.36      2.68 o 
 -16   3   5       15.59       16.55      3.10 o 
 -15   3   5       36.16       36.06      5.20 o 
 -14   3   5      299.97      329.17     15.29 o 
 -13   3   5        4.18        4.97      2.67 o 
 -12   3   5       40.32       40.13      2.64 o 
 -11   3   5      264.55      262.43     19.27 o 
 -10   3   5      329.37      326.87     17.43 o 
  -9   3   5        0.72       -1.27      2.38 o 
  -8   3   5       24.31       24.29      3.98 o 
  -7   3   5      720.28      677.35     25.14 o 
  -6   3   5      916.36     1031.57     43.62 o 
  -5   3   5       42.81       38.62      4.89 o 
  -4   3   5      373.25      354.05     20.59 o 
  -3   3   5      287.18      273.07     14.19 o 
  -2   3   5      202.47      221.94      9.73 o 
  -1   3   5       69.11       86.38      3.95 o 
   0   3   5      857.43      906.53     28.34 o 
   1   3   5       94.82       78.47      4.34 o 
   2   3   5        0.24       -2.28      2.28 o 
   3   3   5       66.56      109.01      9.30 o 
   4   3   5        4.95        2.56      3.16 o 
   5   3   5      272.82      245.79     12.26 o 
   6   3   5      205.05      169.94     15.59 o 
   7   3   5       92.52       86.14     31.77 o 
   8   3   5       22.93       13.83      5.78 o 
   9   3   5      861.43      390.71     35.91 o 
  10   3   5      127.21      125.67     22.91 o 
  11   3   5        1.85        2.96      5.50 o 
  12   3   5       70.64       35.93     21.38 o 
  13   3   5      225.06      263.62     36.61 o 
  14   3   5      102.94      131.81     27.17 o 
  15   3   5        8.99       10.24     11.10 o 
  16   3   5      113.01       93.57     39.21 o 
  17   3   5       52.23       40.84     21.61 o 
  18   3   5        4.84       10.24     10.53 o 
 -16   4   5       35.83       53.62     17.48 o 
 -15   4   5      105.96      126.61     23.86 o 
 -14   4   5        0.30        3.07      8.50 o 
 -13   4   5       11.75       12.99      9.92 o 
 -12   4   5      139.89      158.27     21.73 o 
 -11   4   5      101.29      130.63     18.90 o 
 -10   4   5        9.28        6.61      7.32 o 
  -9   4   5       12.68       15.12      7.32 o 
  -8   4   5      643.62      552.52     43.46 o 
  -7   4   5        0.16        0.94      4.49 o 
  -6   4   5       96.56       77.11      9.00 o 
  -5   4   5        7.35        6.42      3.94 o 
  -4   4   5      146.70      126.30     16.77 o 
  -3   4   5      113.45      113.92     11.22 o 
  -2   4   5      430.86      443.06     51.97 o 
  -1   4   5      286.11      285.68     31.06 o 
   0   4   5        2.72        2.88      3.78 o 
   1   4   5     1182.68     1085.35     56.97 o 
   2   4   5       78.13       71.10     17.01 o 
   3   4   5      156.40      175.28     25.28 o 
   4   4   5       95.17       81.73     17.95 o 
   5   4   5      848.36      827.96     70.39 o 
   6   4   5        6.01       11.57     10.16 o 
   7   4   5      157.37      157.32     25.28 o 
   8   4   5       17.22       33.31     13.70 o 
   9   4   5       10.41       14.65     11.81 o 
  10   4   5       11.20       16.03      7.07 o 
  11   4   5       26.33       21.26     13.46 o 
  12   4   5      512.02      633.78     63.31 o 
  13   4   5       18.39       36.61     17.95 o 
  14   4   5      165.90      184.25     33.78 o 
  15   4   5        5.98        3.31     14.17 o 
  16   4   5        3.12       -1.18     12.05 o 
 -12   5   5       58.34       54.33     14.17 o 
 -11   5   5       28.22       31.65     11.10 o 
 -10   5   5      179.38      177.17     21.97 o 
  -9   5   5       51.01       51.26     11.57 o 
  -8   5   5        7.88        6.14      6.61 o 
  -7   5   5       28.63       35.43      8.98 o 
  -6   5   5       83.39       80.32     12.52 o 
  -5   5   5        3.38        5.98      4.84 o 
  -4   5   5       72.58       71.34      9.84 o 
  -3   5   5       54.26       55.17      8.87 o 
  -2   5   5       60.13       46.45     10.87 o 
  -1   5   5      136.22      125.96     13.16 o 
   0   5   5       24.46       24.31      6.69 o 
   1   5   5      601.23      645.17     38.45 o 
   2   5   5       51.07       64.30      9.54 o 
   3   5   5      757.83      817.09     72.99 o 
   4   5   5       72.47      102.99     22.68 o 
   5   5   5        1.07        3.07      9.45 o 
   6   5   5      160.72      167.72     28.82 o 
   7   5   5       48.74       60.00     19.37 o 
   8   5   5       15.33       38.50     16.54 o 
   9   5   5       40.77       50.79     19.37 o 
  10   5   5      219.42      312.99     42.52 o 
  11   5   5        0.59       -6.85     11.81 o 
  12   5   5        0.14       -5.20     12.05 o 
  -6   6   5       37.26       37.56     10.63 o 
  -5   6   5       68.61       65.20     12.76 o 
  -4   6   5        2.27        4.93      5.38 o 
  -3   6   5       14.57       12.62      8.86 o 
  -2   6   5       43.08       50.57      9.72 o 
  -1   6   5       97.71      112.30     13.66 o 
   0   6   5       11.32        0.80      4.79 o 
   1   6   5       24.30       30.78      8.17 o 
   2   6   5      122.43      135.37     18.19 o 
   3   6   5       18.48       20.61      6.99 o 
   4   6   5       19.39       17.31      7.07 o 
   5   6   5       67.87       74.39     11.36 o 
   6   6   5       53.29       92.84     25.51 o 
 -20   0   6       37.05       37.90      8.74 o 
 -19   0   6      237.91      334.73     21.73 o 
 -18   0   6        2.50        6.91      6.85 o 
 -17   0   6       87.59      104.65      7.47 o 
 -16   0   6        1.04       -0.94      2.31 o 
 -15   0   6      816.41      930.42     34.80 o 
 -14   0   6      478.79      543.59     21.77 o 
 -13   0   6      673.09      749.99     28.28 o 
 -12   0   6      844.95      856.32     31.47 o 
 -11   0   6      269.45      288.29     22.80 o 
 -10   0   6      220.92      213.52      9.85 o 
  -9   0   6       47.42       33.10      3.05 o 
  -8   0   6     1629.26     1571.17     47.11 o 
  -7   0   6     1249.64     1280.17     35.13 o 
  -6   0   6     2808.71     3022.27     64.85 o 
  -5   0   6      414.38      463.84     11.31 o 
  -4   0   6      265.76      218.81      5.98 o 
  -3   0   6     1066.86     1218.95     23.39 o 
  -2   0   6       86.56       97.04      2.62 o 
  -1   0   6      664.77      662.69     12.68 o 
   0   0   6       44.42       98.28      6.73 o 
   1   0   6     4047.28     3782.35     75.23 o 
   2   0   6       66.16       63.64      2.16 o 
   3   0   6        0.75        1.83      0.77 o 
   4   0   6     2526.43     2463.59     51.07 o 
   5   0   6     1189.76     1092.82     25.02 o 
   6   0   6        2.38       65.43     11.34 o 
   7   0   6      100.18      127.82      4.84 o 
   8   0   6     3155.31     3317.87    122.82 o 
   9   0   6      136.47      157.10      7.51 o 
  10   0   6     1797.08     1813.31     56.16 o 
  11   0   6     1498.63     1391.64     44.60 o 
  12   0   6      461.04      446.43     16.82 o 
  13   0   6        2.25        2.58      1.99 o 
  14   0   6       34.31       30.62      3.57 o 
  15   0   6      678.41      693.79     25.22 o 
  16   0   6      156.42      147.66     13.36 o 
  17   0   6        9.65        4.66      5.13 o 
  18   0   6       63.17       51.18      9.36 o 
  19   0   6        4.96        2.10      5.64 o 
  20   0   6        0.94        1.70      5.30 o 
 -20   1   6       18.77       21.65      4.43 o 
 -19   1   6       26.43       18.89      4.47 o 
 -18   1   6        6.93        1.63      2.51 o 
 -17   1   6      457.84      487.96     19.91 o 
 -16   1   6      258.40      273.69      9.30 o 
 -15   1   6      119.15      125.91     10.75 o 
 -14   1   6       18.08       17.12      3.03 o 
 -13   1   6       73.55       68.63      6.55 o 
 -12   1   6      232.31      213.52     15.93 o 
 -11   1   6      660.86      693.27     15.46 o 
 -10   1   6      527.26      544.09     12.45 o 
  -9   1   6      152.15      180.00      5.23 o 
  -8   1   6      855.88      850.44     25.46 o 
  -7   1   6      742.24      705.65     13.97 o 
  -6   1   6      114.35      114.62      2.87 o 
  -5   1   6      665.45      773.91     12.98 o 
  -4   1   6      571.30      543.32      9.93 o 
  -3   1   6     1294.58     1270.34     20.75 o 
  -2   1   6      467.33      521.84      8.98 o 
  -1   1   6      211.93      252.13      4.50 o 
   0   1   6      966.02      945.50     15.36 o 
   1   1   6       91.26       95.98      2.22 o 
   2   1   6     1811.09     1895.12     30.90 o 
   3   1   6      214.44      149.71      3.14 o 
   4   1   6     2313.69     2468.74     40.65 o 
   5   1   6      354.73      377.73      6.91 o 
   6   1   6     1442.69     1450.18     24.42 o 
   7   1   6      157.97      159.84      4.39 o 
   8   1   6        6.12        5.99      0.82 o 
   9   1   6      226.51      221.56      5.28 o 
  10   1   6      137.50      123.53      4.08 o 
  11   1   6        3.83        2.04      1.22 o 
  12   1   6      357.12      380.03     22.30 o 
  13   1   6     1186.01     1176.39     62.72 o 
  14   1   6        0.05        2.51      2.64 o 
  15   1   6      179.08      205.99     25.13 o 
  16   1   6        0.07        0.48      3.07 o 
  17   1   6       29.33       32.07      5.03 o 
  18   1   6        0.81       -3.07      3.07 o 
  19   1   6       58.08       58.08      7.05 o 
  20   1   6       10.73       13.37      4.42 o 
 -19   2   6       84.49       74.83     12.29 o 
 -18   2   6      137.04      121.72     17.78 o 
 -17   2   6       53.74       48.73      9.48 o 
 -16   2   6      106.14       97.78     17.20 o 
 -15   2   6      250.38      289.33     22.43 o 
 -14   2   6       84.87       97.27      5.84 o 
 -13   2   6       70.69       84.20      8.14 o 
 -12   2   6      191.11      211.02      8.42 o 
 -11   2   6      313.20      311.03      9.08 o 
 -10   2   6        9.09        8.78      1.47 o 
  -9   2   6      458.77      479.68     13.82 o 
  -8   2   6      952.57      934.53     20.04 o 
  -7   2   6      375.89      356.61      9.47 o 
  -6   2   6       11.43        9.98      0.82 o 
  -5   2   6      663.19      577.36      9.70 o 
  -4   2   6      662.02      669.24     12.32 o 
  -3   2   6       60.41       75.91      1.98 o 
  -2   2   6      241.74      239.87      5.73 o 
  -1   2   6        8.48       10.04      0.84 o 
   0   2   6      802.56      764.48     18.66 o 
   1   2   6       13.99       22.26      1.30 o 
   2   2   6      651.45      730.64     17.85 o 
   3   2   6        5.69        5.42      0.73 o 
   4   2   6      762.22      672.53     13.56 o 
   5   2   6     1315.22     1316.16     30.19 o 
   6   2   6      145.17      123.36      4.58 o 
   7   2   6      145.95      133.48      6.01 o 
   8   2   6       46.21       58.59      7.33 o 
   9   2   6      846.29      803.36     42.28 o 
  10   2   6      140.03      126.20     20.53 o 
  11   2   6     1159.01     1194.33     48.20 o 
  12   2   6        6.41        9.14      2.22 o 
  13   2   6        0.34       -0.38      2.08 o 
  14   2   6      159.91      171.90     16.50 o 
  15   2   6      133.81      126.15     23.10 o 
  16   2   6        0.10        0.16      2.43 o 
  17   2   6       38.57       39.77     13.22 o 
  18   2   6       11.16        7.68      5.82 o 
  19   2   6       36.07       47.04     12.02 o 
 -18   3   6        7.09        8.76      4.25 o 
 -17   3   6      120.87       71.58     20.32 o 
 -16   3   6        7.52        6.21      2.47 o 
 -15   3   6        0.35        4.04      2.05 o 
 -14   3   6       84.00      109.36     15.37 o 
 -13   3   6       99.69      130.41     14.65 o 
 -12   3   6       27.74       19.71      2.25 o 
 -11   3   6        9.24        6.76      4.80 o 
 -10   3   6      148.50      163.72     16.25 o 
  -9   3   6       45.57       38.80      5.14 o 
  -8   3   6        0.73        0.91      2.59 o 
  -7   3   6        0.62       -1.31      2.41 o 
  -6   3   6     1622.99     1700.99     86.45 o 
  -5   3   6      471.31      477.10     23.67 o 
  -4   3   6      222.07      197.04     22.91 o 
  -3   3   6      563.51      541.06     30.66 o 
  -2   3   6      344.48      355.61     21.96 o 
  -1   3   6       71.29       53.76      9.80 o 
   0   3   6      122.50      112.82     10.04 o 
   1   3   6       74.95       93.54     16.54 o 
   2   3   6      125.58      118.11     18.66 o 
   3   3   6     1181.42     1124.04     56.90 o 
   4   3   6       50.99       49.75      4.81 o 
   5   3   6      589.83      339.69     28.35 o 
   6   3   6        0.75       11.81      4.81 o 
   7   3   6     1421.05      675.36     52.44 o 
   8   3   6      444.44      203.39     22.68 o 
   9   3   6      132.74       85.25     30.00 o 
  10   3   6        4.25        1.08      4.71 o 
  11   3   6        7.66        5.43      5.94 o 
  12   3   6      166.85      167.46     66.02 o 
  13   3   6      136.68       83.48     28.11 o 
  14   3   6      153.07      164.65     30.71 o 
  15   3   6       11.93       18.14     10.75 o 
  16   3   6       53.56       33.11     19.96 o 
  17   3   6       11.67       25.26     14.65 o 
 -15   4   6        8.01       15.12     10.39 o 
 -14   4   6        7.53        0.71      8.50 o 
 -13   4   6        0.77        4.72      8.98 o 
 -12   4   6       66.17       70.63     14.65 o 
 -11   4   6       20.69       22.91      9.69 o 
 -10   4   6        2.38        4.02      6.38 o 
  -9   4   6      127.14      117.87     15.83 o 
  -8   4   6        0.38       -4.25      4.25 o 
  -7   4   6      100.16      115.51     14.41 o 
  -6   4   6      231.04      216.45     16.35 o 
  -5   4   6       19.36       18.07      5.47 o 
  -4   4   6       34.31       27.12      5.98 o 
  -3   4   6        1.30        3.17      3.61 o 
  -2   4   6      391.68      385.74     24.77 o 
  -1   4   6        2.34        3.30      3.24 o 
   0   4   6       81.50       75.72     11.57 o 
   1   4   6       10.36        7.85      6.61 o 
   2   4   6      259.41      277.09     33.07 o 
   3   4   6     1389.54     1352.37    104.41 o 
   4   4   6      125.32      124.02     22.20 o 
   5   4   6      348.14      296.69     34.96 o 
   6   4   6       10.14       15.12     10.87 o 
   7   4   6      145.73      160.39     26.22 o 
   8   4   6        1.59        4.49      8.50 o 
   9   4   6       52.57       68.50     19.13 o 
  10   4   6        2.54        7.32     10.39 o 
  11   4   6       12.68       48.19     18.19 o 
  12   4   6        0.07        1.42      9.92 o 
  13   4   6      128.02      226.06     36.85 o 
  14   4   6        4.18       -0.47     11.57 o 
  15   4   6        2.46        1.18     13.70 o 
 -12   5   6       21.70       34.96     12.76 o 
 -11   5   6       23.64       43.70     12.76 o 
 -10   5   6        4.39        2.60      6.61 o 
  -9   5   6       25.70       17.95      8.98 o 
  -8   5   6        4.06       -1.42      5.20 o 
  -7   5   6       37.77       33.31      9.21 o 
  -6   5   6        0.07       -0.24      4.25 o 
  -5   5   6       36.59       35.95      7.80 o 
  -4   5   6        4.86        2.95      4.33 o 
  -3   5   6       12.86       18.34      6.32 o 
  -2   5   6        3.47        2.44      4.23 o 
  -1   5   6      424.73      436.09     29.03 o 
   0   5   6       28.15       25.66      6.99 o 
   1   5   6       22.22       25.77      6.74 o 
   2   5   6      100.32      102.68     12.05 o 
   3   5   6        3.30        2.60      9.21 o 
   4   5   6       54.26       71.58     20.32 o 
   5   5   6        2.30        5.67      9.92 o 
   6   5   6        7.06       12.52     11.81 o 
   7   5   6       26.65       37.09     16.30 o 
   8   5   6       44.83       51.97     19.37 o 
   9   5   6       65.40      146.46     29.29 o 
  10   5   6        0.67        2.13      9.69 o 
  11   5   6        1.24       -1.42     10.87 o 
  12   5   6        1.87        4.25     13.94 o 
  -5   6   6       21.72       18.43      8.74 o 
  -4   6   6        6.94       -4.30      6.38 o 
  -3   6   6       50.38       49.25     14.17 o 
  -2   6   6        1.10        0.90      4.72 o 
  -1   6   6        6.37        3.47      5.13 o 
   0   6   6        7.86        5.28      5.66 o 
   1   6   6        4.08        4.61      7.80 o 
   2   6   6        1.94        6.15      5.34 o 
   3   6   6       12.16       21.76      7.12 o 
   4   6   6       19.37       26.81      8.13 o 
   5   6   6        0.10        0.80      4.43 o 
 -20   1   7       14.63       17.02      3.50 o 
 -19   1   7        8.45        7.75      2.77 o 
 -18   1   7       79.26       80.08     13.43 o 
 -17   1   7        5.38        4.73      5.25 o 
 -16   1   7       40.59       33.03      4.06 o 
 -15   1   7       23.49       20.55      2.75 o 
 -14   1   7       10.72        6.17      1.72 o 
 -13   1   7      268.45      254.47     13.16 o 
 -12   1   7       83.89       80.85      5.21 o 
 -11   1   7      133.81      107.02      8.16 o 
 -10   1   7       22.87       13.83      1.61 o 
  -9   1   7       14.16        8.78      1.58 o 
  -8   1   7       77.05       81.42      4.58 o 
  -7   1   7        1.97        1.56      0.82 o 
  -6   1   7       18.61       19.32      1.39 o 
  -5   1   7      247.87      262.65      5.33 o 
  -4   1   7      129.07      119.77      2.92 o 
  -3   1   7     1323.29     1395.52     22.70 o 
  -2   1   7      350.89      349.96      6.42 o 
  -1   1   7        3.25        9.77      0.76 o 
   0   1   7      120.12      105.87      2.42 o 
   1   1   7      278.29      313.60      6.33 o 
   2   1   7     1686.13     1823.90     28.33 o 
   3   1   7     1757.64     1779.14     29.65 o 
   4   1   7      444.42      488.61      8.93 o 
   5   1   7      173.00      173.39      3.84 o 
   6   1   7      396.34      439.48      8.34 o 
   7   1   7       72.92       74.57      2.55 o 
   8   1   7       32.87       36.13      1.76 o 
   9   1   7       32.52       34.32      1.86 o 
  10   1   7      659.04      642.62     14.57 o 
  11   1   7      416.96      431.82     11.96 o 
  12   1   7      107.88      112.58      5.02 o 
  13   1   7       79.59       83.53      4.38 o 
  14   1   7      283.37      279.25     11.09 o 
  15   1   7       67.85       60.38      5.96 o 
  16   1   7       15.78       20.22      4.55 o 
  17   1   7        0.47        1.47      3.15 o 
  18   1   7        7.96        5.41      3.87 o 
  19   1   7        1.74        2.54      3.87 o 
 -19   2   7        4.21        2.60      5.29 o 
 -18   2   7       25.50       19.31      5.90 o 
 -17   2   7        0.81        1.69      4.35 o 
 -16   2   7       46.99       56.52      7.66 o 
 -15   2   7       66.14       71.39     15.04 o 
 -14   2   7        1.70        0.33      1.48 o 
 -13   2   7        9.95       12.36      1.94 o 
 -12   2   7       25.38       21.48      2.91 o 
 -11   2   7      197.15      196.46     11.54 o 
 -10   2   7        0.01       -0.41      1.12 o 
  -9   2   7      962.68      963.65     23.84 o 
  -8   2   7       32.59       37.93      1.81 o 
  -7   2   7      316.03      322.42      7.60 o 
  -6   2   7      289.37      260.73      7.27 o 
  -5   2   7       22.96       22.72      1.33 o 
  -4   2   7        0.71        0.06      0.58 o 
  -3   2   7      419.03      445.99      8.25 o 
  -2   2   7     1898.81     1867.11     31.79 o 
  -1   2   7       23.34       24.51      1.94 o 
   0   2   7      983.88     1027.89     18.60 o 
   1   2   7      633.59      679.49     13.71 o 
   2   2   7      114.07      101.67      2.88 o 
   3   2   7       93.42       70.64      2.38 o 
   4   2   7      308.03      361.41      9.19 o 
   5   2   7       69.59       67.62      2.66 o 
   6   2   7        6.40        6.67      1.38 o 
   7   2   7     1121.71     1106.38     38.57 o 
   8   2   7        1.48       -0.13      1.37 o 
   9   2   7       69.31       74.80     10.32 o 
  10   2   7      277.63      259.51     15.35 o 
  11   2   7      247.99      236.82     29.65 o 
  12   2   7      119.41       84.40     10.79 o 
  13   2   7      122.83      116.45     23.16 o 
  14   2   7       83.41       75.93     13.06 o 
  15   2   7        8.40        5.85      2.66 o 
  16   2   7       19.76       20.51      5.91 o 
  17   2   7        1.13        8.36      9.30 o 
  18   2   7        9.83       12.44     10.70 o 
 -17   3   7       47.89       58.50     24.92 o 
 -16   3   7       67.33       87.05     23.03 o 
 -15   3   7        0.01       -1.02      1.83 o 
 -14   3   7      159.31      196.31     34.37 o 
 -13   3   7      155.38      181.89     25.28 o 
 -12   3   7       11.90        7.50      2.48 o 
 -11   3   7       89.16       99.91     11.60 o 
 -10   3   7        0.19        0.17      3.57 o 
  -9   3   7       73.57       63.81      7.27 o 
  -8   3   7       49.48       58.29      9.34 o 
  -7   3   7      167.41      152.62     10.15 o 
  -6   3   7      121.75      102.82      7.79 o 
  -5   3   7      647.20      606.23     29.15 o 
  -4   3   7       45.58       34.09      6.01 o 
  -3   3   7       24.57       22.25      4.86 o 
  -2   3   7       49.77       56.00      7.26 o 
  -1   3   7      323.84      309.85     20.03 o 
   0   3   7       31.24       38.78      6.17 o 
   1   3   7       46.39       51.73     13.46 o 
   2   3   7     1053.97     1005.60     78.43 o 
   3   3   7      485.89      484.73     44.65 o 
   4   3   7       74.80       53.62     13.70 o 
   5   3   7      306.44      319.61     34.02 o 
   6   3   7      108.51      110.32     19.84 o 
   7   3   7      806.52      850.16     70.87 o 
   8   3   7       99.41       87.17     19.13 o 
   9   3   7      251.53      266.22     32.36 o 
  10   3   7       17.40       -0.24      8.03 o 
  11   3   7      119.67      109.37     22.91 o 
  12   3   7       29.87       45.83     16.77 o 
  13   3   7        0.10       -0.78      1.85 o 
  14   3   7        8.05       10.39     12.76 o 
  15   3   7        4.66        9.92     12.52 o 
  16   3   7      126.14      125.43     30.00 o 
  17   3   7       14.41        7.56     15.12 o 
 -15   4   7      110.17      106.54     21.73 o 
 -14   4   7       41.24       44.88     14.65 o 
 -13   4   7       31.49       35.91     12.52 o 
 -12   4   7      114.78      139.13     20.79 o 
 -11   4   7       60.50       83.86     15.12 o 
 -10   4   7       67.22       66.85     12.99 o 
  -9   4   7       22.61       37.09      9.69 o 
  -8   4   7       65.83       83.62     12.99 o 
  -7   4   7       40.94       48.64      7.94 o 
  -6   4   7       43.70       59.62      8.43 o 
  -5   4   7      138.15      137.41     11.33 o 
  -4   4   7      150.14      160.47     14.20 o 
  -3   4   7      904.10      856.24     47.31 o 
  -2   4   7      128.51      141.25     17.60 o 
  -1   4   7        9.34        8.69      4.46 o 
   0   4   7       18.34       11.65      4.65 o 
   1   4   7      358.51      342.18     24.80 o 
   2   4   7       13.18        9.69      9.21 o 
   3   4   7        1.72        4.72      8.03 o 
   4   4   7      130.26      128.98     23.39 o 
   5   4   7      276.11      275.91     34.02 o 
   6   4   7       52.89       72.76     18.66 o 
   7   4   7        3.77        8.98      8.98 o 
   8   4   7      134.20      142.44     25.51 o 
   9   4   7       24.44       29.29     15.59 o 
  10   4   7      137.36      150.47     27.40 o 
  11   4   7       15.53       16.30     13.46 o 
  12   4   7       14.44       28.11     15.59 o 
  13   4   7       32.45       45.83     19.84 o 
  14   4   7      112.53      174.10     34.25 o 
  15   4   7       23.80       12.52     17.01 o 
 -11   5   7       26.44       32.60     12.05 o 
 -10   5   7       14.07       13.70      8.98 o 
  -9   5   7       36.60       36.38     11.34 o 
  -8   5   7      158.10      171.02     20.08 o 
  -7   5   7      303.10      328.35     30.47 o 
  -6   5   7        8.83       10.39      6.61 o 
  -5   5   7       83.16       68.19     10.54 o 
  -4   5   7      377.36      395.15     27.18 o 
  -3   5   7       25.94       22.04      6.74 o 
  -2   5   7       12.79       12.03      5.79 o 
  -1   5   7       42.20       45.92     14.53 o 
   0   5   7      117.56      133.82     18.90 o 
   1   5   7       44.81       45.38     10.51 o 
   2   5   7        0.03       -1.15      3.90 o 
   3   5   7       11.58       12.48      5.45 o 
   4   5   7       28.40       26.93     14.88 o 
   5   5   7       37.67       45.35     17.48 o 
   6   5   7      168.46      149.76     28.58 o 
   7   5   7       25.02       24.33     14.65 o 
   8   5   7       62.54       86.69     23.86 o 
   9   5   7       56.63       76.06     23.62 o 
  10   5   7        2.38        5.20     10.63 o 
  11   5   7       25.14       36.38     19.13 o 
  -4   6   7        1.90       -4.34      5.05 o 
  -3   6   7       16.10       20.00      7.35 o 
  -2   6   7       47.90       54.12     10.54 o 
  -1   6   7        2.13        2.01      4.65 o 
   0   6   7        1.76       -1.37      4.22 o 
   1   6   7        0.03        3.44      4.83 o 
   2   6   7       55.46       61.71     19.84 o 
   3   6   7       34.69       44.78      9.90 o 
 -19   0   8       42.62       31.22      8.03 o 
 -18   0   8        6.29        8.39      4.40 o 
 -17   0   8       40.06       38.49      7.80 o 
 -16   0   8       50.85       61.49      7.56 o 
 -15   0   8       57.65       61.70      5.58 o 
 -14   0   8        2.95       -1.90      2.56 o 
 -13   0   8        6.43        1.69      2.68 o 
 -12   0   8      784.13      728.09     27.54 o 
 -11   0   8      100.31       78.08     10.16 o 
 -10   0   8       10.72       10.25      2.41 o 
  -9   0   8      662.74      618.33     20.59 o 
  -8   0   8        4.39        6.86      1.94 o 
  -7   0   8      629.34      650.37     19.29 o 
  -6   0   8      406.34      439.89     18.31 o 
  -5   0   8      380.85      388.77     10.47 o 
  -4   0   8     3717.80     3787.18     87.11 o 
  -3   0   8     3699.85     3665.65     78.13 o 
  -2   0   8      773.39      766.04     14.85 o 
  -1   0   8       61.27       62.41      2.15 o 
   0   0   8      852.78      831.14     15.92 o 
   1   0   8      450.91      413.36      9.36 o 
   2   0   8     2503.35     2467.41     49.53 o 
   3   0   8      228.24      282.16      6.98 o 
   4   0   8     3591.28     3718.62     76.76 o 
   5   0   8      132.47      144.62      4.79 o 
   6   0   8      564.38      572.43     13.57 o 
   7   0   8      695.98      788.75     19.77 o 
   8   0   8      398.27      409.73     14.83 o 
   9   0   8       24.53       24.90      2.77 o 
  10   0   8       17.24       13.04      2.47 o 
  11   0   8        0.56       -0.45      1.27 o 
  12   0   8       34.10       37.37      3.71 o 
  13   0   8      520.99      565.11     25.57 o 
  14   0   8      327.60      341.31     14.41 o 
  15   0   8      107.92      134.36     12.82 o 
  16   0   8       16.42       12.73      8.74 o 
  18   0   8        3.93       -0.41      7.80 o 
  19   0   8       24.25       12.85      6.78 o 
 -19   1   8        2.80        1.41      2.35 o 
 -18   1   8       33.46       37.06      4.11 o 
 -17   1   8        7.33        6.67      3.34 o 
 -16   1   8        9.36        5.79      3.58 o 
 -15   1   8       29.32       30.18      4.23 o 
 -14   1   8      129.94      153.14      6.00 o 
 -13   1   8       29.75       34.46      3.18 o 
 -12   1   8        6.77        5.88      1.57 o 
 -11   1   8      162.73      159.05      7.04 o 
 -10   1   8      457.31      440.42     11.53 o 
  -9   1   8       17.16       16.72      2.07 o 
  -8   1   8      728.12      727.05     14.50 o 
  -7   1   8      266.68      252.19      5.57 o 
  -6   1   8      115.10      120.31      4.10 o 
  -5   1   8      771.08      738.49     14.10 o 
  -4   1   8     1088.49     1067.67     18.40 o 
  -3   1   8       17.24       15.76      1.13 o 
  -2   1   8      226.48      221.28      4.37 o 
  -1   1   8      648.29      582.42      9.50 o 
   0   1   8     1208.38     1109.21     17.77 o 
   1   1   8      367.44      358.36      7.31 o 
   2   1   8      328.23      319.45      5.62 o 
   3   1   8      152.38      167.71      3.73 o 
   4   1   8       73.99       77.36      2.29 o 
   5   1   8      599.69      536.45      9.91 o 
   6   1   8      594.34      642.52     11.75 o 
   7   1   8       66.39       70.70      2.72 o 
   8   1   8      727.43      694.18     16.50 o 
   9   1   8      270.55      280.50      6.60 o 
  10   1   8       12.02       12.97      2.15 o 
  11   1   8      376.16      380.72     11.79 o 
  12   1   8       30.40       25.11      2.63 o 
  13   1   8      449.72      469.07     16.70 o 
  14   1   8       30.00       27.93      3.06 o 
  15   1   8      309.13      339.32     14.55 o 
  16   1   8        0.02        2.92      3.45 o 
  17   1   8        0.22       -0.93      3.20 o 
  18   1   8        0.88        2.07      3.63 o 
  19   1   8      141.24      147.65     26.11 o 
 -18   2   8       62.18       60.28     12.87 o 
 -17   2   8        0.34        0.28      2.64 o 
 -16   2   8       23.96       23.67      6.48 o 
 -15   2   8      128.22      130.70     11.54 o 
 -14   2   8        9.76       10.68      2.15 o 
 -13   2   8      325.85      320.41     14.82 o 
 -12   2   8       77.99       88.34      4.38 o 
 -11   2   8        0.54        0.20      1.28 o 
 -10   2   8       74.82       83.38      5.12 o 
  -9   2   8       48.22       52.76      2.91 o 
  -8   2   8       77.82       60.41      4.74 o 
  -7   2   8       35.36       37.96      2.24 o 
  -6   2   8      549.26      552.24     12.41 o 
  -5   2   8       69.46       66.53      3.40 o 
  -4   2   8        2.04        3.03      0.90 o 
  -3   2   8      943.03      905.28     17.30 o 
  -2   2   8     1037.25     1017.55     18.08 o 
  -1   2   8      128.73      139.44      3.35 o 
   0   2   8      472.13      469.70      9.56 o 
   1   2   8      377.05      301.56      6.50 o 
   2   2   8      330.33      331.17      7.61 o 
   3   2   8      126.21      120.84      3.43 o 
   4   2   8       48.13       40.95      1.74 o 
   5   2   8        1.87        2.72      0.82 o 
   6   2   8      434.97      406.58     13.68 o 
   7   2   8      233.93      260.53     27.31 o 
   8   2   8       18.35       20.19      4.50 o 
   9   2   8      623.50      579.19     35.47 o 
  10   2   8       39.21       46.53      6.35 o 
  11   2   8      227.49      237.70     15.13 o 
  12   2   8      118.14      106.37      9.04 o 
  13   2   8       58.09       49.29      5.59 o 
  14   2   8       51.82       51.88      5.31 o 
  15   2   8        7.22        5.60      2.58 o 
  16   2   8       89.46       85.96      8.19 o 
  17   2   8       64.36       76.99     26.69 o 
  18   2   8      137.06      184.12     24.57 o 
 -17   3   8       33.39       39.94     12.64 o 
 -16   3   8        0.01        0.62      2.95 o 
 -15   3   8       42.01       50.73     12.17 o 
 -14   3   8      112.81       94.49     19.61 o 
 -13   3   8       62.46       62.74      4.93 o 
 -12   3   8       23.08       29.93      3.18 o 
 -11   3   8      142.74      191.34     22.20 o 
 -10   3   8      189.20      149.97     15.15 o 
  -9   3   8        0.66       -1.21      3.61 o 
  -8   3   8        1.56        2.45      3.51 o 
  -7   3   8        9.12        4.35      3.42 o 
  -6   3   8      183.94      184.35     11.28 o 
  -5   3   8       62.37       57.06      6.81 o 
  -4   3   8      602.40      587.41     28.52 o 
  -3   3   8       47.63       41.02      6.68 o 
  -2   3   8      509.83      486.22     28.76 o 
  -1   3   8      524.74      450.94     35.20 o 
   0   3   8        0.45       -2.07      2.30 o 
   1   3   8       65.91       58.35     14.65 o 
   2   3   8      185.99      198.66     25.28 o 
   3   3   8       60.77       74.88     16.30 o 
   4   3   8      458.02      516.14     47.95 o 
   5   3   8       10.02       10.39      8.50 o 
   6   3   8        1.71       -0.47      6.85 o 
   7   3   8       48.98       38.74     13.94 o 
   8   3   8       26.61       31.18     13.23 o 
   9   3   8       35.03       30.00     12.99 o 
  10   3   8       52.45       52.94      4.34 o 
  11   3   8        1.29        1.39      3.54 o 
  12   3   8       24.15       24.21     11.34 o 
  13   3   8        1.58       14.88     13.23 o 
  14   3   8        8.42       -5.43      9.21 o 
  15   3   8       28.27       23.15     16.77 o 
  16   3   8       22.01       39.45     19.13 o 
 -14   4   8       17.22       19.13     12.05 o 
 -13   4   8        0.16       -0.24      8.50 o 
 -12   4   8      134.61      154.02     22.20 o 
 -11   4   8       92.11       91.89     15.83 o 
 -10   4   8        0.58        6.38      7.09 o 
  -9   4   8       35.10       36.85     10.16 o 
  -8   4   8      290.83      328.11     29.53 o 
  -7   4   8       23.57       19.51      7.20 o 
  -6   4   8      153.92      152.54     20.79 o 
  -5   4   8       10.37        4.75      3.89 o 
  -4   4   8        1.26        1.05      3.63 o 
  -3   4   8       12.61       12.36      4.90 o 
  -2   4   8      240.66      239.90     23.98 o 
  -1   4   8       69.75       71.29      9.47 o 
   0   4   8       17.38       20.39      5.70 o 
   1   4   8       87.53       78.07     14.41 o 
   2   4   8       44.36       50.08     16.30 o 
   3   4   8       53.96       67.80     17.48 o 
   4   4   8       18.32       13.70      9.92 o 
   5   4   8       11.46        4.72      8.50 o 
   6   4   8      146.58      192.52     29.76 o 
   7   4   8      355.59      351.26     40.87 o 
   8   4   8        8.97        4.49      9.45 o 
   9   4   8        4.21        4.25      8.74 o 
  10   4   8       10.03        0.00      8.50 o 
  11   4   8       59.98       68.74     21.50 o 
  12   4   8       33.99       31.42     17.01 o 
  13   4   8        2.74       -6.14      9.21 o 
  14   4   8        0.45       -6.85     11.10 o 
 -10   5   8       34.40       20.55      9.69 o 
  -9   5   8       29.69       25.75     10.39 o 
  -8   5   8        0.97       -3.31      5.43 o 
  -7   5   8      116.33      128.27     17.01 o 
  -6   5   8        1.27        6.14      6.14 o 
  -5   5   8       32.01       38.40      8.30 o 
  -4   5   8       28.01       34.38      7.82 o 
  -3   5   8        0.49       -1.89      4.03 o 
  -2   5   8        4.39        6.89      4.94 o 
  -1   5   8      105.89      100.36     12.45 o 
   0   5   8       42.72       63.30     10.21 o 
   1   5   8       39.18       54.71      9.51 o 
   2   5   8       14.39       13.16      5.59 o 
   3   5   8       32.04       37.32      8.24 o 
   4   5   8       12.92       23.39     13.94 o 
   5   5   8        5.91        3.07      9.92 o 
   6   5   8        0.59        4.49     11.10 o 
   7   5   8        1.02        2.13     10.63 o 
   8   5   8        0.01        1.65     11.34 o 
   9   5   8        7.70        9.21     12.99 o 
  10   5   8        7.36       21.26     15.59 o 
 -19   1   9       12.64       17.77      3.47 o 
 -18   1   9        2.95        3.18      2.44 o 
 -17   1   9        6.54        4.59      2.43 o 
 -16   1   9      102.34       99.96     18.85 o 
 -15   1   9       19.25       28.16      4.27 o 
 -14   1   9        5.31        4.66      1.70 o 
 -13   1   9       75.10       88.30      8.17 o 
 -12   1   9        3.28        4.41      1.42 o 
 -11   1   9        3.19        2.25      1.37 o 
 -10   1   9      284.55      261.17      6.80 o 
  -9   1   9       16.44        9.23      1.90 o 
  -8   1   9       87.36       87.96      3.07 o 
  -7   1   9      198.72      199.99      5.06 o 
  -6   1   9       18.18       11.81      1.17 o 
  -5   1   9      215.07      219.38      4.84 o 
  -4   1   9        4.85        3.67      0.75 o 
  -3   1   9        9.53        7.36      0.79 o 
  -2   1   9      402.27      408.36      7.10 o 
  -1   1   9       99.52       98.67      2.42 o 
   0   1   9       15.35       17.35      1.03 o 
   1   1   9      292.56      315.84      5.51 o 
   2   1   9        1.22        1.37      0.59 o 
   3   1   9        7.85        9.65      0.83 o 
   4   1   9      597.95      595.85     10.53 o 
   5   1   9       96.35       82.48      2.69 o 
   6   1   9        6.86        7.15      1.02 o 
   7   1   9      689.51      719.47     14.18 o 
   8   1   9        4.12        3.64      1.06 o 
   9   1   9        1.62        1.85      1.00 o 
  10   1   9        4.49        1.59      1.12 o 
  11   1   9      506.13      530.32     14.43 o 
  12   1   9       22.15       25.58      2.74 o 
  13   1   9        5.22        3.01      1.85 o 
  14   1   9       14.05        8.79      2.39 o 
  15   1   9       74.17       75.45      6.78 o 
  16   1   9        0.63       -1.58      3.11 o 
  17   1   9      111.70      126.76      9.04 o 
  18   1   9        2.53        0.11      3.81 o 
 -18   2   9        1.22        0.89      3.72 o 
 -17   2   9       37.78       34.34      4.51 o 
 -16   2   9       41.40       49.88      8.03 o 
 -15   2   9       54.74       51.21     14.80 o 
 -14   2   9       11.58        9.78      2.75 o 
 -13   2   9        0.56       -0.31      1.50 o 
 -12   2   9       11.69       10.69      2.00 o 
 -11   2   9       32.24       39.67      3.72 o 
 -10   2   9       36.62       40.02      2.85 o 
  -9   2   9      135.65      122.43      5.16 o 
  -8   2   9       39.31       33.24      2.31 o 
  -7   2   9      352.43      344.31     10.57 o 
  -6   2   9      145.49      144.94      4.98 o 
  -5   2   9        0.84        0.88      1.00 o 
  -4   2   9       52.04       48.26      2.38 o 
  -3   2   9      277.73      271.98      6.59 o 
  -2   2   9       12.80       10.77      1.20 o 
  -1   2   9        4.92        5.67      0.93 o 
   0   2   9        0.94        0.23      0.72 o 
   1   2   9      263.22      265.35      6.90 o 
   2   2   9        1.92        0.22      1.62 o 
   3   2   9       70.10       67.10      3.60 o 
   4   2   9       18.13       12.67      2.25 o 
   5   2   9       77.26       94.03      4.71 o 
   6   2   9       61.43       63.22      3.82 o 
   7   2   9      293.00      271.66     16.31 o 
   8   2   9       10.30       11.00      1.88 o 
   9   2   9       89.52       79.99      4.59 o 
  10   2   9       77.94       77.78      4.59 o 
  11   2   9       31.63       15.58      3.81 o 
  12   2   9        9.47        5.95      4.96 o 
  13   2   9       20.33       10.05      3.38 o 
  14   2   9       42.15       36.81     14.53 o 
  15   2   9        1.07       -1.04      2.72 o 
  16   2   9       52.87       63.68     18.66 o 
  17   2   9       11.04       18.66     15.12 o 
 -16   3   9        7.77        6.53      4.25 o 
 -15   3   9       24.00       31.76      8.74 o 
 -14   3   9       33.72       38.60      4.61 o 
 -13   3   9        0.02       -1.23      2.04 o 
 -12   3   9      216.02      279.75     21.02 o 
 -11   3   9      323.65      319.37     31.18 o 
 -10   3   9      195.23      167.75     43.58 o 
  -9   3   9       36.88       42.56      6.67 o 
  -8   3   9      110.36      112.07     13.12 o 
  -7   3   9      284.18      273.85     15.37 o 
  -6   3   9       38.36       51.83      6.07 o 
  -5   3   9      155.27      138.55      8.98 o 
  -4   3   9      130.12      132.48     12.80 o 
  -3   3   9       50.41       53.53      6.68 o 
  -2   3   9        6.85        1.88      3.15 o 
  -1   3   9      240.71      247.97     17.60 o 
   0   3   9      153.01      160.79     13.27 o 
   1   3   9        0.28        3.54      6.85 o 
   2   3   9      259.51      240.00     28.82 o 
   3   3   9        4.68       18.19      9.21 o 
   4   3   9      185.28      161.34     24.09 o 
   5   3   9        4.56        1.18      7.32 o 
   6   3   9        0.24        6.61      8.74 o 
   7   3   9      139.94      130.87     23.15 o 
   8   3   9      115.94      131.10     23.62 o 
   9   3   9       21.31       30.65      3.66 o 
  10   3   9        2.91        5.17      2.50 o 
  11   3   9       99.28      117.45     13.11 o 
  12   3   9      179.71      238.82     35.67 o 
  13   3   9       10.16        9.45     12.99 o 
  14   3   9       42.87       17.95     15.12 o 
  15   3   9       16.26       30.71     17.48 o 
  16   3   9       70.20       69.21     24.09 o 
 -14   4   9      166.43      145.51     23.86 o 
 -13   4   9       64.58       58.35     15.35 o 
 -12   4   9       10.00       18.19     10.63 o 
 -11   4   9       11.48       12.28      9.21 o 
 -10   4   9      299.42      321.97     30.95 o 
  -9   4   9      132.56      125.43     17.48 o 
  -8   4   9       74.52       72.28     12.76 o 
  -7   4   9       16.66        8.31      5.40 o 
  -6   4   9       18.10       17.98      6.08 o 
  -5   4   9        0.90       -3.18      3.18 o 
  -4   4   9       35.31       31.40      6.32 o 
  -3   4   9      364.69      342.20     33.43 o 
  -2   4   9      307.07      308.87     22.11 o 
  -1   4   9      297.02      307.65     25.87 o 
   0   4   9      372.72      379.10     25.48 o 
   1   4   9      124.06      125.84     12.84 o 
   2   4   9       10.87        4.49      8.50 o 
   3   4   9       63.44       53.62     17.24 o 
   4   4   9      105.34      108.19     22.68 o 
   5   4   9        0.05       -3.78      6.61 o 
   6   4   9       89.81      117.40     23.86 o 
   7   4   9        0.94        3.54      9.45 o 
   8   4   9        0.91        9.21      9.92 o 
   9   4   9        0.01       -1.65      8.50 o 
  10   4   9       93.19       95.67     24.33 o 
  11   4   9      116.00      112.68     25.98 o 
  12   4   9        0.86       -3.31      8.98 o 
  13   4   9       59.33      104.65     27.40 o 
  -9   5   9        0.05        2.36      7.32 o 
  -8   5   9        4.77       -0.24      5.43 o 
  -7   5   9       44.87       53.15     11.34 o 
  -6   5   9        5.35       10.63      7.09 o 
  -5   5   9      192.77      170.59     16.81 o 
  -4   5   9       12.91       11.42      6.13 o 
  -3   5   9      108.30       99.26     12.61 o 
  -2   5   9       16.50       10.26      6.04 o 
  -1   5   9      138.59      142.72     15.02 o 
   0   5   9      104.54      127.06     14.38 o 
   1   5   9      278.19      266.70     21.66 o 
   2   5   9      144.77      149.39     21.97 o 
   3   5   9        2.08       -0.09      4.32 o 
   4   5   9        0.20        0.24      8.98 o 
   5   5   9       49.68       49.13     19.61 o 
   6   5   9       32.87       40.87     18.66 o 
   7   5   9       25.25       38.50     18.19 o 
   8   5   9      113.24       98.50     25.51 o 
   9   5   9      131.97      120.47     28.82 o 
 -18   0  10        0.09       -0.60      6.97 o 
 -17   0  10      242.43      267.88     17.95 o 
 -16   0  10      172.31       54.33     17.95 o 
 -15   0  10       37.07       34.72      8.13 o 
 -14   0  10      462.31      575.28     33.19 o 
 -13   0  10       33.00       49.74      6.66 o 
 -12   0  10       18.34       14.93      5.28 o 
 -11   0  10       12.95        7.43      2.40 o 
 -10   0  10      373.56      315.62     22.40 o 
  -9   0  10      113.15      119.82      9.33 o 
  -8   0  10      485.07      432.56     14.12 o 
  -7   0  10      119.73       99.31      4.21 o 
  -6   0  10      696.58      629.18     16.29 o 
  -5   0  10       37.17       39.97      2.48 o 
  -4   0  10        1.50        0.28      0.97 o 
  -3   0  10       66.82       68.50      3.50 o 
  -2   0  10      384.37      385.85     11.21 o 
  -1   0  10      390.66      352.12      8.82 o 
   0   0  10      136.49      124.05      4.00 o 
   1   0  10        5.25        5.54      1.28 o 
   2   0  10       51.40       32.00      2.10 o 
   3   0  10      425.65      392.29     10.89 o 
   4   0  10      569.14      516.04     13.06 o 
   5   0  10       73.99       68.75      3.45 o 
   6   0  10      199.21      221.17      7.05 o 
   7   0  10     1288.83     1220.47     29.70 o 
   8   0  10       94.73      104.69      5.46 o 
   9   0  10      943.39     1002.24     45.69 o 
  10   0  10      574.66      585.34     21.11 o 
  11   0  10      240.65      216.04     10.09 o 
  12   0  10      217.73      233.66     10.79 o 
  13   0  10      296.83      322.22     13.80 o 
  14   0  10        0.02        3.43      4.86 o 
  15   0  10      107.05       97.43     17.01 o 
  16   0  10      171.43      168.65     15.06 o 
  17   0  10       45.04       40.03      8.70 o 
  18   0  10        1.20        4.27      6.26 o 
 -18   1  10      248.59      284.41     13.21 o 
 -17   1  10        0.01        0.25      2.23 o 
 -16   1  10       13.23       10.09      2.87 o 
 -15   1  10       93.38       66.60     13.58 o 
 -14   1  10      115.38      107.66     17.01 o 
 -13   1  10      102.58      100.99      8.43 o 
 -12   1  10       79.06       87.12      6.14 o 
 -11   1  10       12.75       16.86      1.87 o 
 -10   1  10        4.68        3.49      1.16 o 
  -9   1  10      211.37      221.77     10.39 o 
  -8   1  10      288.34      286.95      7.14 o 
  -7   1  10      202.87      221.01      5.71 o 
  -6   1  10       41.21       43.57      2.20 o 
  -5   1  10      284.00      266.74      5.83 o 
  -4   1  10       11.36       12.81      1.70 o 
  -3   1  10       69.78       60.86      2.08 o 
  -2   1  10      227.88      209.10      6.02 o 
  -1   1  10      354.33      339.72      6.18 o 
   0   1  10      266.98      229.64      4.52 o 
   1   1  10       58.73       68.18      2.05 o 
   2   1  10      395.44      360.99      7.00 o 
   3   1  10      517.25      503.46      9.36 o 
   4   1  10       86.75       85.62      3.41 o 
   5   1  10      187.03      183.77      4.49 o 
   6   1  10      179.16      169.44      4.35 o 
   7   1  10       22.92       21.51      1.71 o 
   8   1  10      572.59      583.32     13.02 o 
   9   1  10       24.95       26.58      2.11 o 
  10   1  10      204.09      217.61      6.46 o 
  11   1  10      291.47      308.47     11.24 o 
  12   1  10      106.63      112.00      7.04 o 
  13   1  10        3.22        0.12      1.78 o 
  14   1  10       19.21       26.95      3.19 o 
  15   1  10       82.80       81.87      9.82 o 
  16   1  10        3.27       -1.20      3.25 o 
  17   1  10       25.67       28.02      5.27 o 
 -17   2  10       19.21       16.71      3.83 o 
 -16   2  10      120.01      140.72     18.52 o 
 -15   2  10        2.00       -0.46      2.32 o 
 -14   2  10        2.41       -0.09      2.32 o 
 -13   2  10       77.27       77.33      6.31 o 
 -12   2  10       34.17       40.98      4.33 o 
 -11   2  10      132.76      121.73      7.31 o 
 -10   2  10      417.57      460.47     13.85 o 
  -9   2  10       12.16       19.84      2.12 o 
  -8   2  10      549.28      488.68     17.55 o 
  -7   2  10       36.10       30.38      2.26 o 
  -6   2  10      211.25      203.31      6.77 o 
  -5   2  10      327.26      312.80      9.34 o 
  -4   2  10      164.64      154.50      5.47 o 
  -3   2  10       17.39       17.41      1.73 o 
  -2   2  10       29.72       32.81      2.14 o 
  -1   2  10       25.44       26.88      1.98 o 
   0   2  10      265.21      258.09      8.14 o 
   1   2  10      490.26      498.80     15.38 o 
   2   2  10       50.40       56.64      3.31 o 
   3   2  10      816.20      711.19     23.26 o 
   4   2  10      227.65      210.34      8.45 o 
   5   2  10       44.44       48.43      3.35 o 
   6   2  10      109.29       99.39      5.11 o 
   7   2  10        1.39        0.26      1.90 o 
   8   2  10       21.20       19.04      2.39 o 
   9   2  10       51.57       46.77      3.67 o 
  10   2  10      276.28      297.92     19.22 o 
  11   2  10       43.80       41.53      5.30 o 
  12   2  10       44.34       56.77     10.63 o 
  13   2  10       71.37       76.89      7.14 o 
  14   2  10       22.70       16.81      5.43 o 
  15   2  10        2.51       -0.20      2.98 o 
  16   2  10       26.97       28.92     10.87 o 
 -15   3  10       14.29       15.59      3.41 o 
 -14   3  10       66.76       75.47      6.02 o 
 -13   3  10        0.68        2.99      3.19 o 
 -12   3  10      294.36      330.48     33.19 o 
 -11   3  10        1.23        1.07      2.13 o 
 -10   3  10        8.97        5.95      2.83 o 
  -9   3  10        2.98       13.86      6.19 o 
  -8   3  10      444.14      408.68     23.05 o 
  -7   3  10       17.60       22.30      5.18 o 
  -6   3  10      112.91      119.05      9.40 o 
  -5   3  10      233.51      201.10     12.90 o 
  -4   3  10       29.15       30.33      4.59 o 
  -3   3  10       88.89       79.33      8.25 o 
  -2   3  10       22.71       23.73      5.67 o 
  -1   3  10      289.11      319.27     21.37 o 
   0   3  10       43.34       55.11      7.87 o 
   1   3  10      576.58      502.65     30.08 o 
   2   3  10      158.30      163.70     24.57 o 
   3   3  10      107.09       90.00     18.43 o 
   4   3  10       12.53        9.45      8.74 o 
   5   3  10      227.20      223.23     29.53 o 
   6   3  10        0.13       -2.83      6.38 o 
   7   3  10       22.39       19.84     12.28 o 
   8   3  10        2.92       10.87     10.16 o 
   9   3  10        2.50        0.00      8.27 o 
  10   3  10       14.18       21.50     12.52 o 
  11   3  10       24.20       21.97     13.46 o 
  12   3  10      138.85      154.96     28.58 o 
  13   3  10       69.30       72.99     22.68 o 
  14   3  10      103.83      132.52     29.29 o 
  15   3  10       16.87       23.86     17.24 o 
 -13   4  10       46.53       69.21     17.01 o 
 -12   4  10       16.06       27.40     11.57 o 
 -11   4  10        0.19       -5.67      5.67 o 
 -10   4  10       64.81       60.00     13.46 o 
  -9   4  10       47.58       35.67     10.16 o 
  -8   4  10        0.05        2.83      5.91 o 
  -7   4  10       10.66       12.46      8.27 o 
  -6   4  10        8.80        4.49      4.60 o 
  -5   4  10       12.94       15.17      5.26 o 
  -4   4  10        7.47       11.82      5.07 o 
  -3   4  10      180.92      170.38     15.37 o 
  -2   4  10        5.68       -0.09      4.01 o 
  -1   4  10        1.16        1.88      3.70 o 
   0   4  10       60.13       82.90     10.57 o 
   1   4  10      271.78      269.98     33.78 o 
   2   4  10       25.99       39.80     13.58 o 
   3   4  10        9.35        6.38      9.92 o 
   4   4  10       66.64       50.55     17.24 o 
   5   4  10      154.17      159.92     27.87 o 
   6   4  10       41.70       51.73     18.19 o 
   7   4  10        7.38       28.11     14.17 o 
   8   4  10        4.96        4.96     10.87 o 
   9   4  10        6.56        8.98     11.10 o 
  10   4  10        3.77       11.10     12.05 o 
  11   4  10        3.76       -5.67      9.92 o 
  12   4  10       73.34       98.98     26.69 o 
  -8   5  10        0.63        3.31      6.85 o 
  -7   5  10       82.17      104.17     15.83 o 
  -6   5  10        0.36       -4.02      4.02 o 
  -5   5  10       42.58       44.42      9.69 o 
  -4   5  10        6.18       -3.70      4.33 o 
  -3   5  10        0.57       -2.28      4.23 o 
  -2   5  10        2.51        1.21      6.61 o 
  -1   5  10       21.93       15.98      7.32 o 
   0   5  10        0.64       -0.85      4.27 o 
   1   5  10       33.87       29.80      8.14 o 
   2   5  10       17.77       11.39      5.94 o 
   3   5  10       32.60       35.42      8.69 o 
   4   5  10        6.63        6.55      5.26 o 
   5   5  10       17.76       26.22     16.30 o 
   6   5  10       13.84       19.84     15.35 o 
   7   5  10        8.47        3.78     12.99 o 
   8   5  10        4.86       17.01     14.88 o 
 -17   1  11        5.81        3.09      2.12 o 
 -16   1  11        1.46        0.27      1.82 o 
 -15   1  11       43.25       42.94      3.82 o 
 -14   1  11       13.09        9.76      2.24 o 
 -13   1  11       40.84       38.81      3.27 o 
 -12   1  11       87.42       82.96      3.66 o 
 -11   1  11      124.53      131.38      4.86 o 
 -10   1  11       59.50       54.53      2.79 o 
  -9   1  11      112.19      120.61      4.17 o 
  -8   1  11       21.70       16.49      1.61 o 
  -7   1  11        0.00       -0.87      0.87 o 
  -6   1  11      155.21      132.46      3.96 o 
  -5   1  11      553.65      519.23     10.26 o 
  -4   1  11      221.38      211.11      4.94 o 
  -3   1  11      609.55      549.38     10.37 o 
  -2   1  11      126.95      122.20      3.17 o 
  -1   1  11      306.92      290.89      5.89 o 
   0   1  11      785.03      790.27     13.62 o 
   1   1  11      307.94      299.62      7.03 o 
   2   1  11       64.46       64.61      2.23 o 
   3   1  11       34.97       34.40      1.79 o 
   4   1  11        2.68        2.77      0.93 o 
   5   1  11        4.37        7.92      1.21 o 
   6   1  11      335.64      340.66      7.62 o 
   7   1  11       96.16       92.22      3.57 o 
   8   1  11      194.61      202.67      6.09 o 
   9   1  11       43.83       37.59      2.66 o 
  10   1  11       40.22       45.28      2.83 o 
  11   1  11        0.32       -0.11      1.60 o 
  12   1  11        2.05        6.54      2.18 o 
  13   1  11        4.06        6.29      2.31 o 
  14   1  11        2.28       -1.98      3.15 o 
  15   1  11       32.05       29.06      5.51 o 
  16   1  11        9.78        5.53      4.32 o 
  17   1  11       17.58       10.91      6.19 o 
 -16   2  11      138.52      177.02     16.13 o 
 -15   2  11       99.61      107.73      8.63 o 
 -14   2  11        0.28       -0.06      2.31 o 
 -13   2  11        0.65       -0.18      2.24 o 
 -12   2  11        7.33        6.91      3.19 o 
 -11   2  11        9.71        7.97      1.96 o 
 -10   2  11        0.95        1.71      1.50 o 
  -9   2  11       32.86       33.72      2.47 o 
  -8   2  11      137.09      132.67     11.59 o 
  -7   2  11      100.32      100.86      3.94 o 
  -6   2  11       51.94       51.51      3.13 o 
  -5   2  11      160.24      172.54      8.82 o 
  -4   2  11      196.21      194.78      6.66 o 
  -3   2  11      445.91      410.82     11.59 o 
  -2   2  11      195.24      198.07      6.59 o 
  -1   2  11      105.64       87.45      3.87 o 
   0   2  11        0.48        0.40      1.04 o 
   1   2  11      131.04      126.44      5.88 o 
   2   2  11       38.43       38.74      2.86 o 
   3   2  11        9.29        4.06      1.49 o 
   4   2  11      164.36      152.52      6.42 o 
   5   2  11       37.38       34.02      3.23 o 
   6   2  11      150.64      143.01      9.28 o 
   7   2  11        7.58        6.86      2.67 o 
   8   2  11       58.82       45.39      3.78 o 
   9   2  11       59.33       62.18      4.40 o 
  10   2  11      129.36      130.94      7.00 o 
  11   2  11        9.27       11.12      8.27 o 
  12   2  11       38.18       36.56      7.68 o 
  13   2  11        8.63        5.71      7.32 o 
  14   2  11        0.00       -2.17      3.16 o 
  15   2  11        0.62       -2.07      2.96 o 
  16   2  11        0.43        7.32     14.17 o 
 -15   3  11        3.89        5.99      4.72 o 
 -14   3  11      115.34      157.46     14.29 o 
 -13   3  11        0.01       -0.23      2.28 o 
 -12   3  11       73.94       84.07      6.16 o 
 -11   3  11       23.57       16.35      2.92 o 
 -10   3  11       80.25       74.52      8.10 o 
  -9   3  11       19.50       20.85      2.43 o 
  -8   3  11        4.48        2.98      4.77 o 
  -7   3  11        5.85        5.76      4.68 o 
  -6   3  11      321.57      309.61     17.22 o 
  -5   3  11        4.07        5.55      3.32 o 
  -4   3  11        0.02        1.01      2.82 o 
  -3   3  11       85.41       81.08      8.22 o 
  -2   3  11       45.56       43.91      6.54 o 
  -1   3  11       44.57       49.25      3.04 o 
   0   3  11       31.85       26.95      2.33 o 
   1   3  11      479.35      510.97     22.39 o 
   2   3  11      188.04      178.88      9.29 o 
   3   3  11       90.36      102.99     20.32 o 
   4   3  11      180.37      191.81     27.87 o 
   5   3  11      343.11      295.99     34.96 o 
   6   3  11        6.28        3.54      8.27 o 
   7   3  11        2.97       -6.85      6.85 o 
   8   3  11       29.08       34.49     14.41 o 
   9   3  11       27.31       23.15     12.99 o 
  10   3  11       18.35        9.69     10.63 o 
  11   3  11        2.08       -2.60      9.45 o 
  12   3  11       19.28       26.46     16.30 o 
  13   3  11        2.69        3.78     10.63 o 
  14   3  11        2.21        3.31     12.05 o 
 -12   4  11        2.67       -1.89      8.98 o 
 -11   4  11        0.75        4.25      8.27 o 
 -10   4  11      253.22      248.98     26.69 o 
  -9   4  11        5.89        6.85      7.56 o 
  -8   4  11       90.14       97.63     21.73 o 
  -7   4  11       94.99      112.54     13.05 o 
  -6   4  11        3.22        2.11      4.72 o 
  -5   4  11      117.41      132.46     12.04 o 
  -4   4  11        0.30       -2.88      3.08 o 
  -3   4  11        0.51        0.82      3.86 o 
  -2   4  11       37.04       40.23      8.07 o 
  -1   4  11       68.48       61.75      9.63 o 
   0   4  11      114.03      125.06     26.22 o 
   1   4  11       12.42       14.42      6.14 o 
   2   4  11       87.68      102.69     12.76 o 
   3   4  11      211.79      218.03     32.83 o 
   4   4  11       22.46       30.47     14.41 o 
   5   4  11       21.04       27.40     14.41 o 
   6   4  11       81.01       70.39     20.55 o 
   7   4  11        4.58       -0.24      9.69 o 
   8   4  11        9.02       11.34     12.05 o 
   9   4  11       17.85       22.91     14.17 o 
  10   4  11        0.45       -3.31     10.39 o 
  11   4  11        2.33       -0.47     12.52 o 
  -6   5  11       31.52       25.75      9.69 o 
  -5   5  11      128.83      138.63     15.80 o 
  -4   5  11       23.23       22.27      7.02 o 
  -3   5  11       14.60        9.01      6.41 o 
  -2   5  11       29.83       41.80      9.09 o 
  -1   5  11       14.89        0.50      5.32 o 
   0   5  11        2.64        3.39      5.40 o 
   1   5  11        9.84        2.94      5.86 o 
   2   5  11       26.28       30.05     11.10 o 
   3   5  11        8.56        5.45      5.83 o 
   4   5  11       19.23       17.47      7.15 o 
   5   5  11       39.11       54.57     21.50 o 
   6   5  11        0.00        6.85     12.99 o 
 -17   0  12       11.59        3.31      4.02 o 
 -16   0  12       13.22       15.59      4.96 o 
 -15   0  12       44.35       39.92      6.61 o 
 -14   0  12       64.17       75.59      8.27 o 
 -13   0  12       77.20       78.24     14.13 o 
 -12   0  12        5.92        2.34      2.32 o 
 -11   0  12      398.53      425.55     22.30 o 
 -10   0  12       57.64       53.51      4.60 o 
  -9   0  12      342.45      343.38     16.21 o 
  -8   0  12       70.95       54.66      3.53 o 
  -7   0  12       75.61       88.58      4.27 o 
  -6   0  12      209.00      271.76      8.98 o 
  -5   0  12      432.90      419.09     16.42 o 
  -4   0  12      898.33      885.93     22.17 o 
  -3   0  12     1249.37     1258.89     40.46 o 
  -2   0  12     1822.86     1750.79     46.98 o 
  -1   0  12      128.57      124.95      5.53 o 
   0   0  12        6.96        5.89      2.17 o 
   1   0  12     1763.60     1643.62     37.36 o 
   2   0  12     1946.26     1927.20     43.75 o 
   3   0  12       16.28       16.69      2.15 o 
   4   0  12      378.06      348.81      9.85 o 
   5   0  12      369.79      388.42     10.76 o 
   6   0  12        0.83       14.42      4.78 o 
   7   0  12       76.19       80.51      4.04 o 
   8   0  12      399.76      426.67     15.38 o 
   9   0  12       71.98       97.92      8.63 o 
  10   0  12       91.02       95.84      6.29 o 
  11   0  12      240.31      312.90     13.53 o 
  12   0  12       60.26       74.13      5.90 o 
  13   0  12        0.61        1.19      4.71 o 
  14   0  12       27.26       34.87      7.65 o 
  15   0  12      169.64      209.64     39.69 o 
  16   0  12      100.65      144.58     36.73 o 
 -16   1  12       16.50       16.27      2.75 o 
 -15   1  12       96.19       91.94      7.67 o 
 -14   1  12       10.01       12.63      2.35 o 
 -13   1  12      111.50      120.72      8.52 o 
 -12   1  12       29.52       33.94      3.02 o 
 -11   1  12        3.92        2.93      1.33 o 
 -10   1  12        0.04        0.53      1.15 o 
  -9   1  12       91.82       93.62      4.03 o 
  -8   1  12      159.79      140.30      4.24 o 
  -7   1  12       92.06       80.66      3.18 o 
  -6   1  12      926.62      891.16     17.76 o 
  -5   1  12        4.32        4.77      1.07 o 
  -4   1  12        3.12        4.62      1.01 o 
  -3   1  12        0.26        0.77      0.88 o 
  -2   1  12     1203.44     1119.73     19.64 o 
  -1   1  12      125.97      107.30      3.05 o 
   0   1  12      648.50      647.11     11.60 o 
   1   1  12       42.18       39.85      1.83 o 
   2   1  12      238.85      222.69      5.02 o 
   3   1  12        2.21        3.25      0.92 o 
   4   1  12       12.78       15.53      1.45 o 
   5   1  12      356.67      365.56      8.82 o 
   6   1  12        0.35        0.56      1.15 o 
   7   1  12      236.62      235.06      6.73 o 
   8   1  12       11.77       13.59      1.90 o 
   9   1  12       63.75       60.29      3.50 o 
  10   1  12       60.23       52.10      3.24 o 
  11   1  12       59.24       67.12      4.54 o 
  12   1  12       27.00       26.16      3.27 o 
  13   1  12       46.76       61.90      6.64 o 
  14   1  12       48.73       41.24      9.50 o 
  15   1  12        5.72       -0.65      3.83 o 
  16   1  12        0.74       -2.65      3.71 o 
 -15   2  12        0.14       -1.00      2.48 o 
 -14   2  12       24.93       24.59      3.96 o 
 -13   2  12       13.51       12.93      3.23 o 
 -12   2  12       69.11       67.59      5.39 o 
 -11   2  12       20.30       23.36      3.41 o 
 -10   2  12      296.66      308.31     15.70 o 
  -9   2  12        0.03       -0.53      1.33 o 
  -8   2  12      506.91      499.73     18.58 o 
  -7   2  12        8.45       10.16      1.39 o 
  -6   2  12       10.67       10.91      1.35 o 
  -5   2  12       11.90       11.72      2.49 o 
  -4   2  12     1060.49     1012.16     25.73 o 
  -3   2  12       21.11       16.87      2.89 o 
  -2   2  12        0.22        1.66      1.27 o 
  -1   2  12        0.13       -0.77      1.17 o 
   0   2  12       55.85       52.95      3.12 o 
   1   2  12        9.96        7.51      1.81 o 
   2   2  12       42.89       36.33      2.92 o 
   3   2  12      592.68      579.19     17.88 o 
   4   2  12       58.16       51.58      4.16 o 
   5   2  12      426.12      404.31     16.71 o 
   6   2  12        2.03        4.49      1.81 o 
   7   2  12      194.05      183.71      9.98 o 
   8   2  12       27.71       28.11      3.06 o 
   9   2  12        3.12        3.05      1.99 o 
  10   2  12        4.10        3.11      3.42 o 
  11   2  12       22.13       23.48      5.08 o 
  12   2  12        7.46        3.94      3.91 o 
  13   2  12       11.77       10.06      4.43 o 
  14   2  12       16.74       15.04      4.65 o 
  15   2  12       41.57       56.46     21.97 o 
 -14   3  12       37.85       44.61      7.80 o 
 -13   3  12        2.16       -1.26      2.28 o 
 -12   3  12      319.39      346.54     35.67 o 
 -11   3  12       12.22       11.93      2.70 o 
 -10   3  12        1.55        0.86      1.99 o 
  -9   3  12        0.42        5.51      3.99 o 
  -8   3  12      237.00      260.66     20.98 o 
  -7   3  12        4.53        6.52      5.03 o 
  -6   3  12      188.13      176.77     14.66 o 
  -5   3  12       22.55       22.27      1.98 o 
  -4   3  12      111.24      107.70      9.35 o 
  -3   3  12       28.48       31.35      2.76 o 
  -2   3  12        3.17        1.84      1.10 o 
  -1   3  12       61.12       59.57      3.88 o 
   0   3  12        1.88        4.48      2.29 o 
   1   3  12       40.62       38.84      3.20 o 
   2   3  12        9.10       12.24      6.38 o 
   3   3  12        2.67       23.39     11.81 o 
   4   3  12      102.37      132.39     10.75 o 
   5   3  12       32.98       32.36     14.41 o 
   6   3  12       10.59        9.69     10.16 o 
   7   3  12       41.51       45.59     16.77 o 
   8   3  12        0.02        4.25      9.21 o 
   9   3  12        0.08        5.67     10.63 o 
  10   3  12        8.30       10.87     12.28 o 
  11   3  12        4.83       14.41     12.99 o 
  12   3  12        5.94        4.02     11.57 o 
  13   3  12        7.25        2.13     12.28 o 
 -10   4  12      115.24       90.71     16.06 o 
  -9   4  12       72.35       75.83     14.41 o 
  -8   4  12       21.99       24.48      7.83 o 
  -7   4  12        0.13        1.10      6.73 o 
  -6   4  12        7.31        4.10      4.71 o 
  -5   4  12        9.36        4.72      4.72 o 
  -4   4  12       10.44       13.50      5.43 o 
  -3   4  12       40.63       41.05      7.43 o 
  -2   4  12       22.89       18.93      6.16 o 
  -1   4  12        0.65       -1.56      3.99 o 
   0   4  12       19.13        5.15      4.83 o 
   1   4  12       13.09       12.96     10.75 o 
   2   4  12       37.39       41.66      8.36 o 
   3   4  12       25.03       25.73      7.12 o 
   4   4  12       15.56       11.81     12.52 o 
   5   4  12       21.97       23.62     14.65 o 
   6   4  12       22.76        8.98     11.34 o 
   7   4  12       52.86       55.51     20.55 o 
   8   4  12        0.03       -3.31      9.92 o 
   9   4  12       67.14       71.34     22.68 o 
  10   4  12        1.09       -5.91     10.63 o 
  -4   5  12       10.94        7.67      6.23 o 
  -3   5  12        0.04        0.02      4.48 o 
  -2   5  12       17.50       11.69      8.49 o 
  -1   5  12        1.32        1.85      5.15 o 
   0   5  12       14.11       11.45      6.36 o 
   1   5  12       13.51        7.40      6.44 o 
   2   5  12       87.13      115.06     14.59 o 
   3   5  12        5.12        3.59      4.98 o 
 -16   1  13        2.73       -1.46      2.18 o 
 -15   1  13        9.98       10.01      2.40 o 
 -14   1  13        0.01        0.17      1.68 o 
 -13   1  13       91.85      104.74      8.01 o 
 -12   1  13       21.79       25.19      2.70 o 
 -11   1  13        1.60        0.45      1.49 o 
 -10   1  13       53.32       50.55      3.10 o 
  -9   1  13       36.23       35.25      2.19 o 
  -8   1  13       68.74       65.66      2.95 o 
  -7   1  13       47.82       48.40      2.37 o 
  -6   1  13       71.23       67.43      3.14 o 
  -5   1  13      352.71      323.28      9.59 o 
  -4   1  13        8.76       11.01      1.31 o 
  -3   1  13       78.52       76.95      2.96 o 
  -2   1  13        0.72        1.74      0.90 o 
  -1   1  13      144.64      145.94      4.00 o 
   0   1  13      241.74      241.51      5.67 o 
   1   1  13       26.36       27.29      1.66 o 
   2   1  13        1.61        1.07      0.87 o 
   3   1  13       56.50       57.06      2.58 o 
   4   1  13      301.15      297.10     10.29 o 
   5   1  13      721.11      722.11     16.99 o 
   6   1  13        0.00       -1.19      1.19 o 
   7   1  13      195.80      188.22      6.75 o 
   8   1  13       64.16       57.92      4.45 o 
   9   1  13       20.91       18.66      2.28 o 
  10   1  13       11.13       11.95      2.07 o 
  11   1  13      186.50      221.49     15.50 o 
  12   1  13        1.29        8.12      3.81 o 
  13   1  13      138.39      153.31     10.25 o 
  14   1  13        8.01        9.46      4.47 o 
  15   1  13        1.08       -1.13      3.94 o 
 -14   2  13       38.27       40.90      5.62 o 
 -13   2  13        9.06       10.58      3.05 o 
 -12   2  13       51.11       45.69      4.57 o 
 -11   2  13        9.38       12.66      4.20 o 
 -10   2  13        2.24        1.21      1.66 o 
  -9   2  13        0.53        2.69      1.25 o 
  -8   2  13      105.66      110.90      8.11 o 
  -7   2  13       37.65       30.96      2.93 o 
  -6   2  13        6.65        9.83      1.35 o 
  -5   2  13       36.97       38.32      3.13 o 
  -4   2  13        5.45        6.14      1.78 o 
  -3   2  13       37.03       33.58      2.71 o 
  -2   2  13      101.93       92.49      5.00 o 
  -1   2  13      336.96      337.23     10.97 o 
   0   2  13       85.07       94.49      5.08 o 
   1   2  13      149.48      132.06      5.70 o 
   2   2  13        8.89        7.95      2.69 o 
   3   2  13       11.79       10.96      2.11 o 
   4   2  13       59.63       60.00      4.21 o 
   5   2  13       20.85       23.41      2.84 o 
   6   2  13       29.63       31.84      3.46 o 
   7   2  13       23.29       22.33      2.98 o 
   8   2  13      146.73      166.44     11.49 o 
   9   2  13        0.05       -2.33      3.45 o 
  10   2  13        1.82       -1.10      3.80 o 
  11   2  13        7.93        3.80      3.76 o 
  12   2  13       23.43       25.88      5.53 o 
  13   2  13        4.84        1.90      4.02 o 
  14   2  13        0.65        4.35      4.27 o 
 -12   3  13       48.26       63.24      5.51 o 
 -11   3  13       13.33       13.84      3.14 o 
 -10   3  13       46.57       52.83      4.62 o 
  -9   3  13       87.89       86.40      8.59 o 
  -8   3  13        6.01        3.43      1.98 o 
  -7   3  13       50.98       52.16      3.69 o 
  -6   3  13       75.72       78.73      7.70 o 
  -5   3  13       58.93       61.66      4.33 o 
  -4   3  13        1.41        1.49      1.88 o 
  -3   3  13       68.05       69.04      5.57 o 
  -2   3  13       46.22       59.63      4.33 o 
  -1   3  13        7.08        3.17      1.50 o 
   0   3  13       28.90       32.41      2.91 o 
   1   3  13        4.53        3.60      1.53 o 
   2   3  13       57.49       59.71      4.14 o 
   3   3  13       28.59       24.37      8.15 o 
   4   3  13       17.17       10.16     11.10 o 
   5   3  13        2.59       14.88     12.05 o 
   6   3  13      199.12      197.25     30.71 o 
   7   3  13       55.33       77.95     21.02 o 
   8   3  13        3.34       -3.54      9.45 o 
   9   3  13        5.84        7.56     11.10 o 
  10   3  13       75.19      102.76     25.04 o 
  11   3  13       15.83        5.43     13.23 o 
  12   3  13        0.52        6.14     12.28 o 
  -9   4  13        7.42       -1.65      6.14 o 
  -8   4  13       20.93       14.80      7.17 o 
  -7   4  13       23.53       21.30     11.57 o 
  -6   4  13        0.29       -1.12      4.98 o 
  -5   4  13       91.87       82.96     10.46 o 
  -4   4  13       48.42       43.70      8.06 o 
  -3   4  13       15.15       13.85      5.43 o 
  -2   4  13       65.88       88.47     11.89 o 
  -1   4  13       12.19        8.22      5.80 o 
   0   4  13       56.92       81.33     11.33 o 
   1   4  13        0.43        3.15      4.65 o 
   2   4  13       28.14       35.21     10.04 o 
   3   4  13       41.49       53.93      9.42 o 
   4   4  13       28.93       30.47     16.06 o 
   5   4  13      114.51      151.18     29.29 o 
   6   4  13       11.12       21.02     13.94 o 
   7   4  13        1.32       -3.31     10.39 o 
   8   4  13       16.20       17.72     14.88 o 
 -15   0  14       47.28       48.38      5.34 o 
 -14   0  14       44.52       56.44      7.68 o 
 -13   0  14        0.21        0.50      2.38 o 
 -12   0  14       30.18       25.71      3.92 o 
 -11   0  14      362.31      369.33     15.86 o 
 -10   0  14       15.11       15.10      2.73 o 
  -9   0  14       19.63       16.76      3.51 o 
  -8   0  14       31.63       27.79      3.13 o 
  -6   0  14       19.64       13.79      2.39 o 
  -5   0  14      239.77      211.24      8.30 o 
  -4   0  14      213.10      206.70      8.11 o 
  -3   0  14       13.56       11.17      2.18 o 
  -2   0  14      630.44      627.80     19.35 o 
  -1   0  14        0.78       -0.78      1.39 o 
   0   0  14        4.79        4.59      1.77 o 
   1   0  14        5.03        3.91      1.80 o 
   2   0  14      772.67      763.29     27.17 o 
   3   0  14      100.07       90.85      4.69 o 
   4   0  14      238.13      253.88      9.05 o 
   5   0  14      232.18      253.84      9.11 o 
   6   0  14        0.47       -0.18      1.37 o 
   7   0  14      248.21      314.01     14.90 o 
   8   0  14        1.49       -0.61      3.14 o 
   9   0  14      210.62      263.95     12.10 o 
  10   0  14      180.43      193.13     10.61 o 
  11   0  14      199.05      193.94     17.48 o 
  12   0  14       76.26       73.70     11.34 o 
  13   0  14       83.96       86.46     12.52 o 
  14   0  14        1.35        5.67      6.85 o 
 -14   1  14       26.44       29.60      3.26 o 
 -13   1  14       51.43       45.22      4.10 o 
 -12   1  14       14.07       14.55      2.55 o 
 -11   1  14       25.03       22.91      3.17 o 
 -10   1  14       20.99       24.21      3.72 o 
  -9   1  14       53.41       63.17      4.88 o 
  -8   1  14       66.13       59.39      2.98 o 
  -7   1  14       74.56       87.82      4.01 o 
  -6   1  14       82.66       83.96      3.37 o 
  -5   1  14        3.37        1.27      1.28 o 
  -4   1  14        0.09       -0.90      0.90 o 
  -3   1  14        0.65        0.52      1.32 o 
  -2   1  14       60.40       52.82      2.51 o 
  -1   1  14       44.95       43.76      2.29 o 
   0   1  14      359.29      348.39     10.88 o 
   1   1  14      367.25      360.49     10.50 o 
   2   1  14      178.62      184.52      5.15 o 
   3   1  14       10.27        8.39      1.38 o 
   4   1  14        9.87       10.48      1.77 o 
   5   1  14      105.33       95.98      4.62 o 
   6   1  14      188.85      212.95      6.80 o 
   7   1  14      124.20      133.63      7.05 o 
   8   1  14        3.23        1.52      1.47 o 
   9   1  14       83.47       81.77      7.19 o 
  10   1  14       74.60       89.70      5.42 o 
  11   1  14       20.33       18.74      4.30 o 
  12   1  14       14.31       11.39      4.09 o 
  13   1  14       47.56       55.45      6.82 o 
  14   1  14       15.14       28.11     17.95 o 
 -13   2  14        6.80        9.08      4.54 o 
 -12   2  14       45.17       46.16      4.72 o 
 -11   2  14        7.85        7.59      2.77 o 
 -10   2  14        7.75       12.48      2.68 o 
  -9   2  14       26.29       26.50      6.23 o 
  -8   2  14       36.45       38.82      2.71 o 
  -7   2  14       42.52       47.21      2.99 o 
  -6   2  14       27.18       25.18      3.83 o 
  -5   2  14       97.48       91.40      4.91 o 
  -4   2  14       49.54       42.64      3.24 o 
  -3   2  14        4.07        3.18      1.62 o 
  -2   2  14       31.41       34.36      2.88 o 
  -1   2  14       10.40       11.39      2.01 o 
   0   2  14       17.74       17.85      2.23 o 
   1   2  14        0.38       -0.75      1.30 o 
   2   2  14       76.02       77.42      4.32 o 
   3   2  14      193.56      170.54     11.32 o 
   4   2  14       28.36       29.30      3.55 o 
   5   2  14      121.60      143.54     10.51 o 
   6   2  14        1.49       -1.32      3.27 o 
   7   2  14       38.85       24.02      8.39 o 
   8   2  14      222.90      246.40     25.39 o 
   9   2  14      207.40      228.20     29.29 o 
  10   2  14       98.19       95.74      9.35 o 
  11   2  14       27.73       29.40      6.26 o 
  12   2  14        1.47        0.84      4.22 o 
 -11   3  14        9.31       14.96      3.37 o 
 -10   3  14       30.93       28.99      4.13 o 
  -9   3  14       34.23       25.56      3.39 o 
  -8   3  14        0.01       -3.05      3.17 o 
  -7   3  14        1.07        1.03      5.55 o 
  -6   3  14       17.00       15.81      6.41 o 
  -5   3  14       13.88        7.31      5.54 o 
  -4   3  14        5.85       10.29      4.91 o 
  -3   3  14       20.69       19.66      6.95 o 
  -2   3  14       69.64       72.47      8.88 o 
  -1   3  14       41.04       35.64      6.79 o 
   0   3  14       95.69      104.08     10.70 o 
   1   3  14        0.40       -2.93      4.98 o 
   2   3  14      127.04      149.38     14.31 o 
   3   3  14        0.98        0.33      3.65 o 
   4   3  14       73.96       94.96     22.20 o 
   5   3  14       70.28       84.57     21.50 o 
   6   3  14        9.00        4.25     10.63 o 
   7   3  14      168.61      184.73     30.95 o 
   8   3  14      102.83      127.09     26.93 o 
   9   3  14        4.25        0.94     11.81 o 
  10   3  14        1.29        4.49     12.28 o 
  -7   4  14        6.26        9.80      9.92 o 
  -6   4  14        0.06        1.95      5.55 o 
  -5   4  14        1.03       -1.52      6.02 o 
  -4   4  14       32.01       28.72      7.10 o 
  -3   4  14        4.39        3.23      4.74 o 
  -2   4  14        6.31       -2.87      4.20 o 
  -1   4  14       81.43       71.18      9.90 o 
   0   4  14       54.93       45.14     10.96 o 
   1   4  14        4.83       -3.76      4.39 o 
   2   4  14       70.69       96.48     12.70 o 
   3   4  14       31.67       39.30      8.90 o 
   4   4  14        0.45        2.68      4.92 o 
   5   4  14       73.52       68.98     22.20 o 
   6   4  14        1.30       -2.13     11.57 o 
 -13   1  15        0.00        0.10      1.86 o 
 -12   1  15        9.50        8.96      2.79 o 
 -11   1  15        2.27        5.25      2.05 o 
 -10   1  15        0.02       -0.37      1.60 o 
  -9   1  15        7.94        5.53      1.94 o 
  -8   1  15        5.92        4.77      1.91 o 
  -7   1  15        0.17        1.30      1.40 o 
  -6   1  15       13.95       10.68      1.69 o 
  -5   1  15       40.26       36.81      3.78 o 
  -4   1  15        1.01       -0.29      1.07 o 
  -3   1  15        0.97       -0.50      1.01 o 
  -2   1  15       34.50       31.69      2.19 o 
  -1   1  15      190.78      203.14      7.27 o 
   0   1  15       47.53       40.23      2.46 o 
   1   1  15        1.29        2.40      1.16 o 
   2   1  15        2.80        0.66      1.12 o 
   3   1  15       33.21       33.84      3.50 o 
   4   1  15       88.12       89.35      5.43 o 
   5   1  15        2.55        3.10      1.51 o 
   6   1  15       34.76       38.08      2.87 o 
   7   1  15       10.96       10.49      2.42 o 
   8   1  15        0.86        3.65      4.40 o 
   9   1  15       23.88       23.29      3.36 o 
  10   1  15       22.98       22.98      3.28 o 
  11   1  15       19.50       27.73      5.15 o 
  12   1  15       23.69       22.53      5.44 o 
 -12   2  15        0.49        2.82      2.70 o 
 -11   2  15        2.73        4.44      2.82 o 
 -10   2  15        1.64       -0.17      2.86 o 
  -9   2  15       36.07       36.16      2.68 o 
  -8   2  15        2.85        0.18      2.79 o 
  -7   2  15        2.64        3.31      2.68 o 
  -6   2  15       10.15        7.81      2.99 o 
  -5   2  15      122.56      128.80     13.46 o 
  -4   2  15       24.71       25.01      3.90 o 
  -3   2  15       27.52       33.07      4.06 o 
  -2   2  15        0.18       -0.84      2.01 o 
  -1   2  15        5.02        4.72      2.42 o 
   0   2  15        0.37        0.21      2.19 o 
   1   2  15       15.91       14.20      4.91 o 
   2   2  15      168.73      164.43      8.86 o 
   3   2  15        7.41        3.49      3.31 o 
   4   2  15      141.61      146.57     11.66 o 
   5   2  15       14.60       19.69      5.77 o 
   6   2  15       40.90       31.56      7.44 o 
   7   2  15        6.38       11.08      4.77 o 
   8   2  15       72.97       86.88     16.77 o 
   9   2  15        0.27       -0.96      4.12 o 
  10   2  15        0.87        2.95      4.43 o 
  11   2  15        4.39        3.68      4.71 o 
  -9   3  15        0.57        5.69      6.65 o 
  -8   3  15        5.50        6.15      6.51 o 
  -7   3  15       62.36       74.27     11.67 o 
  -6   3  15        1.84        5.23      6.02 o 
  -5   3  15        9.62        7.98      5.65 o 
  -4   3  15       10.25       14.07      5.46 o 
  -3   3  15       65.82       70.81      9.18 o 
  -2   3  15       19.11       19.70      5.84 o 
  -1   3  15       98.25       91.75     10.23 o 
   0   3  15        6.56        4.61      4.35 o 
   1   3  15        0.82        0.31      3.77 o 
   2   3  15        0.69       -0.20      3.86 o 
   3   3  15       66.24       69.96     10.92 o 
   4   3  15       99.43      120.24     25.04 o 
   5   3  15        4.19       12.76     12.99 o 
   6   3  15       31.55       40.39     17.95 o 
   7   3  15       41.20       17.95     15.12 o 
   8   3  15        1.59       -2.83     10.63 o 
  -3   4  15        9.89        8.75      6.29 o 
  -2   4  15       17.96       18.45      7.40 o 
  -1   4  15       17.25       14.70      6.72 o 
   0   4  15        6.58        2.44      4.96 o 
   1   4  15       85.46       88.31     12.40 o 
   2   4  15        7.06        9.02      6.44 o 
 -12   0  16      151.96      184.59     12.76 o 
 -11   0  16       10.91       20.51      3.66 o 
 -10   0  16        0.83       -1.47      2.15 o 
  -9   0  16       60.95       78.78      6.01 o 
  -8   0  16        7.20       10.53      2.82 o 
  -7   0  16        0.64        6.16      2.72 o 
  -6   0  16      106.07       96.41      5.50 o 
  -5   0  16      229.55      239.98     23.99 o 
  -4   0  16       10.64       19.25      2.74 o 
  -3   0  16       69.91       65.92      4.46 o 
  -2   0  16       27.34       24.21      3.13 o 
  -1   0  16      114.70       99.37      6.03 o 
   0   0  16        0.02        0.57      1.81 o 
   1   0  16      174.23      196.14     15.04 o 
   2   0  16        0.35        2.32      1.77 o 
   3   0  16       29.77       28.49      2.94 o 
   4   0  16        0.27       -1.29      1.53 o 
   5   0  16       68.28       67.68      4.32 o 
   6   0  16        0.59        0.30      1.94 o 
   7   0  16        6.45        9.15      2.24 o 
   8   0  16        0.03        2.29      4.72 o 
   9   0  16       20.38       21.97      6.85 o 
  10   0  16        0.61        3.31      5.67 o 
  11   0  16        0.11        0.71      5.43 o 
 -12   1  16        0.01        0.16      1.91 o 
 -11   1  16        0.54        1.78      1.97 o 
 -10   1  16       58.54       61.38      4.34 o 
  -9   1  16       13.03       14.36      2.49 o 
  -8   1  16      130.17      132.79      6.25 o 
  -7   1  16      101.90       97.25      5.21 o 
  -6   1  16        0.65        2.64      1.54 o 
  -5   1  16        2.69        3.35      1.59 o 
  -4   1  16      113.77      113.78     12.02 o 
  -3   1  16      107.08       90.61      4.76 o 
  -2   1  16        8.85       12.99      1.91 o 
  -1   1  16       21.27       24.05      2.26 o 
   0   1  16       10.12        6.92      2.17 o 
   1   1  16        1.36        1.50      1.39 o 
   2   1  16       13.73       16.83      2.10 o 
   3   1  16       32.47       43.04      2.96 o 
   4   1  16       12.97       11.30      2.41 o 
   5   1  16        1.03        2.86      1.92 o 
   6   1  16        9.55       12.88      3.51 o 
   7   1  16       26.14       24.52      4.28 o 
   8   1  16       14.85       11.16      2.77 o 
   9   1  16        3.44        2.64      2.90 o 
  10   1  16        0.82        0.05      4.72 o 
  11   1  16        0.03        1.55      4.07 o 
 -10   2  16       71.97      103.94      9.92 o 
  -9   2  16        0.50        2.36      3.31 o 
  -8   2  16       36.77       34.25      5.91 o 
  -7   2  16        1.10        0.79      2.97 o 
  -6   2  16       78.70       94.95     11.69 o 
  -5   2  16      107.47      116.85     15.91 o 
  -4   2  16        1.84        1.11      2.55 o 
  -3   2  16       23.61       20.18      3.84 o 
  -2   2  16       11.79       15.49      3.47 o 
  -1   2  16        3.36        2.13      3.45 o 
   0   2  16       24.80       26.19      4.09 o 
   1   2  16        0.81       -0.52      2.52 o 
   2   2  16        0.76        4.95      2.73 o 
   3   2  16        1.26        3.50      2.70 o 
   4   2  16       38.80       35.46      6.23 o 
   5   2  16       28.55       21.64      5.13 o 
   6   2  16        0.84        2.17      4.61 o 
   7   2  16        4.21       -0.74      3.78 o 
   8   2  16        0.85        3.08      4.22 o 
   9   2  16       71.17       55.12     19.13 o 
  -7   3  16       10.88       10.87      7.80 o 
  -6   3  16        0.10       -2.13      5.91 o 
  -5   3  16        0.00        0.94      5.67 o 
  -4   3  16       10.61        4.69      5.13 o 
  -3   3  16        1.69        4.18      4.79 o 
  -2   3  16        0.74        2.08      4.48 o 
  -1   3  16        3.70        2.01      5.32 o 
   0   3  16       13.28       15.22      6.21 o 
   1   3  16        2.89        8.14      5.56 o 
   2   3  16       41.01       59.97      9.90 o 
   3   3  16        0.03       -1.51      3.91 o 
   4   3  16        0.42        4.94      4.84 o 
   5   3  16       14.37        9.21     12.99 o 
   6   3  16        1.71        5.67     12.05 o 
 -10   1  17        0.42       -0.67      1.83 o 
  -9   1  17       20.56       25.90      6.38 o 
  -8   1  17       56.22       60.89      4.31 o 
  -7   1  17       45.92       46.18      4.20 o 
  -6   1  17        0.75        0.63      2.04 o 
  -5   1  17        2.41        6.22      1.83 o 
  -4   1  17        0.67        2.16      1.57 o 
  -3   1  17       17.29       15.79      2.18 o 
  -2   1  17        6.73        6.91      1.77 o 
  -1   1  17        0.45        0.54      1.37 o 
   0   1  17        3.68        0.75      2.93 o 
   1   1  17        0.69        0.05      1.47 o 
   2   1  17        0.13       -0.62      1.26 o 
   3   1  17        2.83        2.51      2.08 o 
   4   1  17       21.14       24.63      5.20 o 
   5   1  17        2.31       -1.83      1.83 o 
   6   1  17        5.01        3.89      2.17 o 
   7   1  17        0.02       -1.73      2.08 o 
   8   1  17       22.70       23.95      3.55 o 
   9   1  17        5.46        2.00      2.48 o 
  -8   2  17       31.43       36.61      6.38 o 
  -7   2  17       22.36       37.09      6.14 o 
  -6   2  17        6.67        7.09      4.02 o 
  -5   2  17       10.77        9.69      4.49 o 
  -4   2  17       18.17       17.58      4.73 o 
  -3   2  17       12.81       17.45     10.87 o 
  -2   2  17        3.41        0.53      3.17 o 
  -1   2  17       11.88       16.91      6.50 o 
   0   2  17        0.01       -1.00      4.96 o 
   1   2  17       16.28       22.65      5.17 o 
   2   2  17       24.25       38.94      6.23 o 
   3   2  17        2.00        1.17      3.58 o 
   4   2  17        1.50        2.36      4.72 o 
   5   2  17        6.42        2.36      4.72 o 
   6   2  17       11.11        4.02      4.96 o 
   7   2  17       12.24       13.46      5.91 o 
  -2   3  17       11.66        7.11      5.82 o 
  -1   3  17       13.43        6.44      5.68 o 
   0   3  17       23.71       20.17      8.50 o 
   1   3  17        9.32        5.95      5.85 o 
  -8   0  18       19.99       23.73      5.20 o 
  -7   0  18       56.00       55.04      5.31 o 
  -6   0  18       20.75       30.47      4.84 o 
  -5   0  18      128.71      146.38      8.64 o 
  -4   0  18       59.91       78.00      6.15 o 
  -3   0  18        2.64        5.88      2.72 o 
  -2   0  18        0.44       -1.78      2.83 o 
  -1   0  18        5.65        2.79      2.49 o 
   0   0  18       64.36       73.62      5.75 o 
   1   0  18       73.48       80.65      7.77 o 
   2   0  18        0.15       -1.23      3.83 o 
   3   0  18       88.84      115.72      7.35 o 
   4   0  18       11.90        8.73      3.57 o 
   5   0  18       14.57       15.55      3.28 o 
   6   0  18       68.60       90.62      6.56 o 
   7   0  18       73.09       65.91     10.39 o 
  -7   1  18        8.52        8.44      2.33 o 
  -6   1  18        0.50        0.02      2.11 o 
  -5   1  18        0.75       -0.19      1.62 o 
  -4   1  18        0.50        0.72      1.52 o 
  -3   1  18       51.19       59.78      3.69 o 
  -2   1  18        7.13        9.30      2.28 o 
  -1   1  18      116.87      113.51      5.85 o 
   0   1  18        3.67        7.44      1.95 o 
   1   1  18        0.11        0.96      1.92 o 
   2   1  18       24.24       28.14      3.46 o 
   3   1  18       53.68       52.39      4.43 o 
   4   1  18       54.43       66.43      6.27 o 
   5   1  18       21.04       17.81      3.38 o 
   6   1  18        2.10       -0.74      2.20 o 
  -4   2  18        2.99        7.56      4.49 o 
  -3   2  18        6.92       16.54      4.96 o 
  -2   2  18        7.89        6.14      4.25 o 
  -1   2  18       17.80       14.88      5.20 o 
   0   2  18       32.24       44.65      7.32 o 
   1   2  18       27.41       25.28      6.14 o 
   2   2  18       11.33        8.03      4.96 o 
   3   2  18        5.37        4.72      4.96 o 
  -2   1  19       37.57       34.05      3.90 o 
  -1   1  19        7.25        3.28      1.91 o 
   0   1  19        3.20        3.57      1.82 o 
   1   1  19        0.20       -1.97      1.97 o 
                                                 
